# Supplementary material for: Socioeconomic inequalities in outcomes, experiences and treatment among adults consulting primary care for a musculoskeletal pain condition: a prospective cohort study
Source: BMJ Open. 2025 Jul 15;15(7):e095132. doi: 10.1136/bmjopen-2024-095132 (PMC12265837; doi:10.1136/bmjopen-2024-095132)
Supplement: online supplemental file 2 [file bmjopen-15-7-s002.csv]

SNOMED CT Concept ID	Preferred term
1003721002	Pain of joint of knee
1003722009	Pain of knee region
10085004	Metatarsalgia
102556003	Pain in upper limb
102570003	Inguinal pain
103014001	Cervical nerve root pain
10380004	Crushing injury of finger
105606008	Injury of musculoskeletal system
10601006	Pain in lower limb
1088071000000100	Pain in upper arm
11049006	Cervical radiculitis
111222003	Derangement of medial meniscus
111243002	Bursitis of knee
111640008	Closed fracture of radius
1126007	Knee locking
11654001	Achilles tendinitis
118952005	Joint finding
122481008	Hammer toe
123536004	Sprain of upper extremity
12519004	Sprain of sacroiliac ligament
125594001	Injury of shoulder region
125596004	Injury of elbow
125597008	Injury of forearm
125598003	Injury of wrist
125599006	Injury of hand
125600009	Injury of hip region
125601008	Injury of knee
125602001	Injury of lower leg
125603006	Injury of ankle
125604000	Injury of foot
125605004	Fracture of bone
125606003	Fracture of cervical spine
125607007	Fracture of thoracic spine
125608002	Fracture of lumbar spine
12584003	Bone pain
12676007	Fracture of radius
127278005	Injury of upper extremity
127279002	Injury of lower extremity
129179000	Piriformis syndrome
134407002	Chronic back pain
135897006	Salter-Harris type II
13695006	Fracture of pubic rami
1539003	Acquired trigger finger
157265008	Dislocation of hip joint
157266009	Dislocation of knee joint�
16114001	Fracture of ankle
161880003	Stiff neck symptom
161882006	Stiff neck
161891005	Backache
161892003	Backache with radiation
161894002	Complaining of low back pain
161896000	Complaining of upper back ache
162411004	Complaining of stiffness
162429009	Symptom: upper limb
16250001000004100	Fracture of shoulder
164539000	O/E - joint movement painful
17059001	Prepatellar bursitis
17222009	Closed fracture of distal end of radius
17883008	Sprain of hip
18171007	Fracture of phalanx of finger
18347007	Spinal stenosis of lumbar region
18876004	Pain in finger
19660004	Disorder of soft tissue
201819000	Degenerative joint disease involving multiple joints
201837004	Localized primary osteoarthritis of the ankle and/or foot
202031002	Generalised arthritis
202246002	Recurrent dislocation of the patellofemoral joint
202336002	Acetabular labrum tear
202381003	Knee joint effusion
202472008	Hand joint pain
202479004	Acromioclavicular joint pain
202480001	Elbow joint pain
202482009	Wrist joint pain
202487003	Sacroiliac joint pain
202490009	Ankle joint pain
202596000	Clicking joint
202606004	Clicking hip
202609006	Clicking knee
202664003	Cervical myelopathy
202683005	Cervical spondylosis with radiculopathy
202693003	Lumbosacral spondylosis with radiculopathy
202708005	Prolapsed lumbar intervertebral disc
202732003	Disc prolapse with radiculopathy
202733008	Cervical disc prolapse with radiculopathy
202735001	Lumbar disc prolapse with radiculopathy
202752002	Lumbar discitis
202757008	Cervical disc disorder with radiculopathy
202788007	Degenerative lumbar spinal stenosis
202794004	Lumbago with sciatica
202805003	Sacroiliac disorder
202841003	Supraspinatus tendinitis
202842005	Partial thickness rotator cuff tear
202843000	Full thickness rotator cuff tear
202849001	Subacromial impingement
202855006	Lateral epicondylitis
202856007	Biceps tendinitis
202863007	Adductor tendinitis
202881005	Tibialis posterior tendinitis
202882003	Plantar fasciitis
202888004	Anterior shin splints
202900007	Synovitis and tenosynovitis
202914007	Extensor tenosynovitis of wrist
202916009	Extensor tenosynovitis of thumb
202936005	Ganglion and cyst of synovium, tendon and bursa
202942009	Ganglion of wrist
203045001	Dupuytren's disease of palm
203082005	Fibromyalgia
203095000	Spasm of back muscles
203131005	Tender heel pad
203509009	Clavicle pain
203534009	Acquired pes planus
203601000	Acquired unequal leg length
203638000	Kyphoscoliosis and scoliosis
203639008	Idiopathic scoliosis
203645000	Postural scoliosis
203681002	Acquired spondylolisthesis
20511007	Fracture of hand
207940009	Closed fracture thoracic vertebra wedge
207957008	Closed fracture lumbar vertebra
207959006	Closed fracture lumbar vertebra, wedge
208145002	Fracture or disruption of pelvis
208165009	Closed fracture pelvis single pubic ramus
208166005	Closed fracture pelvis multiple pubic rami - stable
208240004	Closed fracture proximal humerus, neck
208242007	Closed fracture proximal humerus, greater tuberosity
208294009	Closed fracture olecranon, extra-articular
208325003	Closed fracture radial styloid
208388003	Fracture at wrist and/or hand level
208393000	Fracture of metacarpal bone
208394006	Closed fracture of metacarpal bone
208399001	Closed fracture finger metacarpal neck
208401007	Closed fracture finger metacarpal
208430000	Closed fracture of one or more phalanges of hand
208444006	Closed fracture finger proximal phalanx
208450001	Closed fracture finger middle phalanx
208634001	Closed fracture distal tibia
208687001	Closed fracture metatarsal base
208710000	Closed fracture proximal phalanx, toe
208712008	Closed fracture distal phalanx, toe
208719004	Fracture of great toe
2089002	Paget's disease of bone
208916003	Acute meniscal tear medial posterior horn
208921000	Acute meniscal tear lateral
209238002	Closed fracture dislocation shoulder joint
209354002	Closed fracture dislocation foot
209409002	Sprains and strains of joints and adjacent muscles
209436000	Sprain of wrist and/or hand
209520004	Partial tear knee anterior cruciate ligament
209529003	Sprain of ankle and/or foot
209532000	Sprain, ankle joint, lateral
209557005	Neck sprain
209565008	Lumbar sprain
209574005	Pulled back muscle
209629006	Complete tear knee anterior cruciate ligament
209812006	Sprain, symphysis pubis
21351003	Fracture of phalanx of foot
21698002	Open fracture of phalanx of finger
21794005	Radial styloid tenosynovitis
221695002	Achilles bursitis
22193007	Degenerative joint disease of hand
228158008	Difficulty in walking
22817005	Strain of Achilles tendon
22878006	Contusion of knee
23056005	Sciatica
23382007	Stress fracture
23406007	Fracture of upper limb
23482006	Avulsion fracture
235231000119100	Osteophyte of bone
23680005	Enthesopathy
239720000	Tear of meniscus of knee
239732001	Disorder of patellofemoral joint
239733006	Anterior knee pain
239863005	Osteoarthritis of spinal facet joint
239865003	Osteoarthritis of acromioclavicular joint
239866002	Osteoarthritis of elbow
239867006	Osteoarthritis of wrist
239868001	Osteoarthritis of finger joint
239872002	Osteoarthritis of hip
239873007	Osteoarthritis of knee
239874001	Osteoarthritis of ankle
239877008	Osteoarthritis of first metatarsophalangeal joint
239878003	Osteoarthritis of toe joint
239880009	Lumbar spondylosis
239960007	Impingement syndrome of shoulder
239961006	Bursitis of shoulder
240003004	Suprapatellar bursitis
240008008	Synovial cyst of knee
240131006	Rhabdomyolysis
240203005	Rupture of Baker's cyst - knee
240205003	Synovial cyst
240261009	Generalised benign joint hypermobility
240631000000102	Suspected fracture or dislocation
24424003	Closed fracture of phalanx of finger
24693007	Myofascial pain syndrome
247366003	Acute back pain with sciatica
247369005	Facet joint pain
247373008	Ankle pain
248491001	Swollen knee
250082003	Hand cramps
250102002	Unstable knee
25415003	Closed fracture of femur
25899002	Closed bimalleolar fracture
262520005	Thumb injury
262965006	Strain of back muscle
262971000	Tendon injury - hand
262981001	Rupture of gastrocnemius tendon
262992000	Hamstring sprain
263021005	Anterior dislocation of shoulder joint
263051004	Subluxation of shoulder joint�
263054007	Subluxation of finger
263055008	Subluxation of thumb
263058005	Subluxation of knee joint
263084004	Fracture dislocation of finger or thumb
263128001	Sprain of ligament of elbow
263129009	Sprain of ligament of finger
263130004	Sprain of ligament of thumb
263133002	Sprain of lateral ligament of ankle joint
263199001	Fracture of distal end of radius
263225007	Fracture of proximal end of femur
263233008	Closed fracture of femur, distal end
263244000	Bimalleolar fracture of ankle
263246003	Fracture of talus
263247007	Fracture of calcaneus
263251009	Metatarsal bone fracture
26538006	Degeneration of lumbar intervertebral disc
267039000	Swollen ankle
267109007	Symptom of ankle or foot
267889007	Generalised osteoarthritis of the hand
267949000	Shoulder joint pain
267953003	Arthralgia of the lower leg
267954009	Arthralgia of the ankle and/or foot
267970006	Cervical spondylosis without myelopathy
267981009	Pain in thoracic spine
267982002	Pain in lumbar spine
269062008	Closed fracture of cervical spine
269080004	Closed fracture of lower end of humerus
269083002	Closed Colles' fracture
269105005	Dislocation or subluxation of shoulder
269111008	Dislocation or subluxation of finger or thumb
269112001	Dislocation or subluxation of knee
269113006	Acute meniscal tear medial
270476009	Wry neck/torticollis
270887007	Rupture of popliteal space synovial cyst
271587009	Stiffness
271771009	Joint swelling
27182002	Sprain of acromioclavicular ligament
272009001	Complaining of a back symptom
272014002	Complaining of foot symptom
2733002	Heel pain
274142002	Dupuytren's contracture
274160002	Fracture of phalanx of thumb
274162005	Thoracic back sprain
274179004	Traumatic haematoma
2764000	Joint crepitus
27741009	Calcific tendinitis of shoulder
277890004	Swollen toe
278860009	Chronic low back pain
278862001	Acute low back pain
279029001	Pain in cervical spine
279035001	Acute thoracic back pain
279038004	Thoracic back pain
279039007	Low back pain
279040009	Mechanical low back pain
279043006	Pain in buttock
279069000	Musculoskeletal pain
281531008	Fracture of medial malleolus
281535004	Fracture of lateral malleolus
281543009	Strain of tendon of medial thigh muscle
281598004	Sprain of spinal ligament
281792000	Swollen lower leg
281974002	Weber type B fracture
281975001	Weber type A fracture
282026002	Soft tissue injury
282766005	Lower back injury
282775007	Calf injury
282776008	Injury of toe
283858004	Crush injury of thumb
285365001	Pain in toe
285395009	Strain of calf muscle
29210001	Trochanteric tendinitis
297142003	Swollen foot
297193007	Ganglion of hand
297194001	Ganglion of foot
298382003	Scoliosis deformity of spine
298494008	Scoliosis of thoracic spine
298857005	Shoulder joint painful on movement
299037003	Swollen hand
299060006	Swelling of finger
299331007	Bandy legged
30085007	Morton metatarsalgia
300954003	Pain in calf
300955002	Pain in thumb
301813003	Irritable hip
302222008	Elbow fracture - closed
302941001	Nonunion of fracture
30556007	Recurrent dislocation of shoulder region
30760008	Finger clubbing
308153009	Closed fracture of distal fibula
309246000	Osteoarthritis of foot joint
309567004	Toe problem
30989003	Knee pain
310483003	Complaining of pain in toe
310484009	Complaining of pain in hallux
311804006	Prolapsed lumbar intervertebral disc with sciatica
311821002	Closed fracture of great toe
312225001	Musculoskeletal and connective tissue diseases
314916002	Swollen thumb
31975004	Fracture of navicular bone of wrist
31978002	Fracture of tibia
3199001	Sprain of shoulder
33173003	Closed fracture of clavicle
33192001	Closed fracture of lower end of radius AND ulna
33308003	Disorder of back
342070009	Closed fracture of foot
34268009	Closed fracture of lateral malleolus
34789001	Pain in the coccyx
34840004	Tendinitis
35678005	Multiple joint pain
359532006	Rotator cuff impingement syndrome
359817006	Closed fracture of hip
359820003	Closed fracture of neck of femur
360450007	Strain of neck muscle
36071006	Chondromalacia of patella
36186002	Polyarthropathy
36427004	Intervertebral disc disorder
36924003	Closed fracture of metatarsal bone
371081002	Arthritis of knee
371598009	Heberden node
37785001	Patellar tendonitis
37895003	Osteoarthrosis of the carpometacarpal joint of the thumb
387800004	Cervical spondylosis
387802007	Thoracic spondylosis
396275006	Osteoarthritis
39848009	Whiplash injury to neck
398878007	Sprain of ligament
399114005	Adhesive capsulitis of shoulder
399269003	Arthropathy
399346004	Supraspinatus tear
40144003	Morning stiffness - joint
404098005	Digital mucous cyst
4046000	Degenerative spondylolisthesis
405817008	Fracture of phalanx of hand
40799003	Subacromial bursitis
4106009	Rotator cuff syndrome
413428007	Acquired kyphosis
413875004	Closed fracture of head of humerus
414293001	Fracture of tibia AND fibula
41511005	Open fracture of distal phalanx of finger
415692008	Swelling of first metatarsophalangeal joint of hallux
416189003	Exostosis
416209007	Synovitis
417076003	Dislocation of shoulder joint
417109008	Subluxation of radial head
417163006	Traumatic AND/OR non-traumatic injury
417558002	Dislocation of elbow joint
417746004	Traumatic injury
418237007	Pain in hallux
42188001	Closed fracture of ankle
423849004	Iliotibial band friction syndrome
424648000	Closed fracture of base of fifth metatarsal bone
425940002	Olecranon bursitis
42636007	Closed fracture of upper end of humerus
42786005	Snapping thumb syndrome
428151000	Closed fracture of bone of knee joint
42818005	Closed fracture of scaphoid bone of wrist
428257007	Fracture of tibial plateau
428883008	Rupture biceps tendon
429513001	Rupture Achilles tendon
4308002	Repetitive strain injury
432473000	Femoral acetabular impingement
43295006	Closed fracture of humerus
43422002	Crushing injury of foot
442048005	Tenosynovitis of wrist
442056008	Torus fracture
442085002	Greenstick fracture
442520000	Inflammation of rotator cuff tendon
443700006	Disorder of lumbar disc
443798008	Arthritis of shoulder region joint
44465007	Sprain of ankle
445008009	Ganglion
447139008	Closed fracture of tibia
447395005	Closed fracture of fibula
448355005	Greenstick fracture of distal radius
448394006	Inflammation of joint of foot
448589005	Arthritis of hand
449917004	Cramp in lower limb
450521003	Osteoarthritis of patellofemoral joint
45231001	Infrapatellar bursitis
45326000	Shoulder pain
45352006	Spasm of muscle
45613006	Contusion of lower leg
46866001	Fracture of lower limb
47933007	Foot pain
481000119104	Strain of hamstring muscle�
48210000	Lumbosacral spondylosis without myelopathy
48532005	Muscle strain
49218002	Hip pain
49388007	Sprain of foot
51037009	Fracture of patella
52011008	Injury of finger
53057004	Hand pain
53208009	Peroneal tendinitis
53226007	Pes planus
53286005	Medial epicondylitis of elbow joint
53627009	Closed fracture of radius AND ulna
54556006	Fracture of ulna
54888009	Sprain of knee
55146009	Sacroiliitis
55260003	Calcaneal spur
55300003	Cramp
56608008	Pain in wrist
57406009	Carpal tunnel syndrome
57676002	Joint pain
58150001	Fracture of clavicle
58580000	Closed supracondylar fracture of humerus
58781003	Gluteal tendinitis
5913000	Fracture of neck of femur
61007003	Separation of symphysis pubis during delivery
62629000	Divarication of recti
637091000000105	Osteoarthritis NOS, of the lower leg
64217002	Curvature of spine
64298006	Mallet finger
64455005	Fracture of acetabulum
64665009	Closed fracture of calcaneus
65260001	Cervical spondylosis with myelopathy
65358001	Acquired hallux valgus
65966004	Fracture of forearm
66308002	Fracture of humerus
6654000	Acquired hallux rigidus
6698000	Closed trimalleolar fracture
67315001	Degenerative joint disease of shoulder region
67801009	Tenosynovitis
68449006	Arthritis of hip
6858004	Capsulitis
68854005	Closed fracture of head of radius
68962001	Muscle pain
69195002	Degeneration of cervical intervertebral disc
699062006	Injury of shoulder and upper arm
699370008	Symptom of foot
699462004	Monoarthritis
70070008	Torticollis
704213001	Closed fracture of phalanx of thumb
70704007	Sprain of wrist
712893003	Traumatic and/or non-traumatic injury of back
71620000	Fracture of femur
72047008	Osgood Schlatter disease
721291009	Disorder of patella, unspecified
73589001	Intervertebral disc prolapse
74323005	Pain in elbow
74779009	Strain of rotator cuff capsule
74814004	Contusion of foot
75308009	Closed fracture of navicular bone of foot
75591007	Fracture of fibula
75857000	Fracture of radius AND ulna
76107001	Spinal stenosis
7674000	Greater trochanteric pain syndrome
76865005	Closed fracture of distal phalanx of finger
771083005	Pain in upper arm
77493009	Fracture of pelvis
77547008	Degeneration of intervertebral disc
78435003	Ganglion of joint
78514002	Thigh pain
788465007	Repetitive motion disorder
789758005	Strain of rotator cuff of shoulder
80068009	Swelling of limb
80692000	Late effect of tendon injury
80756009	Closed fracture of patella
81498004	Bursitis of hip
81576005	Closed fracture of phalanx of foot
81680005	Neck pain
81902001	Sprain of medial collateral ligament of knee
82423001	Chronic pain
82675004	Baker's cyst
82991003	Generalized aches and pains
83561009	Spinal stenosis in cervical region
84017003	Bursitis
84445001	Joint stiffness
84869007	Musculoskeletal symptoms
85551004	Hypermobility syndrome
86380000	Acquired claw toes
870206000	Weber type A fracture�
870207009	Weber type B fracture
87778004	Sprain of hand
8847002	Spondylosis
88998003	Osteophyte
90460009	Injury of neck
906591000006102	Soft tissue injuries
90834002	Pain in limb
91037003	Closed fracture of pelvis
926335004	Rupture of rotator cuff of shoulder
928000	Disorder of musculoskeletal system
939761000006103	Musculoskeletal pain mild
9468002	Closed fracture of carpal bone
95414005	Calcific tendinitis
95854004	Pulled elbow
9682006	Fracture of scapula
9808005	Closed fracture of cuboid bone of foot
1931871000006100	Suspected fracture
