# Supplementary material for: Socioeconomic inequalities in outcomes, experiences and treatment among adults consulting primary care for a musculoskeletal pain condition: a prospective cohort study
Source: BMJ Open. 2025 Jul 15;15(7):e095132. doi: 10.1136/bmjopen-2024-095132 (PMC12265837; doi:10.1136/bmjopen-2024-095132)
Supplement: online supplemental file 3 [file bmjopen-15-7-s003.csv]

SNOMED CT Concept ID	Preferred term
90560007	Gout
847261000000104	rheumatoid arthritis annual review
69896004	Rheumatoid arthritis
65323003	Polymyalgia rheumatica
401192009	Disease modifying antirheumatic drug monitoring
33339001	Psoriatic arthropathy
882401000000106	Rheumatoid arthritis monitoring invitation first letter
239792003	Seronegative rheumatoid arthritis
9631008	Ankylosing spondylitis
239791005	Seropositive rheumatoid arthritis, unspecified
55464009	Systemic lupus erythematosus
268524007	Rheumatol. disorder monitoring
882421000000102	Rheumatoid arthritis monitoring invitation second letter
83901003	Sicca (Sjogren's) syndrome
698705009	Rheumatology drug monitoring
1016811000000100	Rheumatoid arthritis screen
1786891000006100	Rheumatology drug monitoring - Methotrexate
399112009	Sero negative arthritis
89155008	Scleroderma
431956005	Suspected inflammatory arthritis
190828008	Gouty arthropathy
239796000	Other juvenile arthritis
201637001	Pseudogout
26843008	Antiphospholipid syndrome
170730005	Gout monitoring
417180005	Undifferentiated inflammatory arthritis
882441000000109	Rheumatoid arthritis monitoring invitation third letter
105969002	Connective tissue diseases
200938002	Discoid lupus erythematosus
723116002	Axial spondyloarthritis
239838005	Chondrocalcinosis
410795001	Juvenile rheumatoid arthritis - Still's disease
239783001	Reactive arthropathy, unspecified
26889001	Myositis unspecified
275902004	Rheumatoid arthrit. monitoring
48440001	Gouty arthritis
396230008	Dermatomyositis
190842000	Gouty tophi of hand
924311000000106	Acute exacerbation of gout
1786881000006100	Rheumatology drug monitoring - Sulfasalazine
287006005	Rheumatoid arthritis - multiple joint
161567008	H/O: rheumatoid arthritis
308143008	Seropositive errosive rheumatoid arthritis
165839004	Rheumatoid factor positive
398049005	[X]Mixed connective tissue disease
1875591000006100	Rheumatoid arthritis monitoring invitation first letter
201791009	Flare of rheumatoid arthritis
67224007	Reiter's disease
239938009	Giant cell arteritis with polymyalgia rheumatica
31384009	Polymyositis
239920006	Adult Still's Disease
441870009	Disease activity score 28 joint in rheumatoid arthritis
518391000000109	Disease modifying antirheumatic drug therapy initiated
882461000000105	Rheumatoid arthritis monitoring verbal invitation
987391000006105	Rheumatology drug monitoring - Azathioprine
202649003	Inflammatory spondylopathies
170848008	Rheumat.dis.- joints affected
1033961000000100	Gouty tophi of toe
987381000006107	Rheumatology drug monitoring - Hydroxychloroquine
33719002	Rheumatoid nodule
1708161000006100	Rheumatology drug monitoring - Leflunomide
75822003	Acute polyarticular juvenile rheumatoid arthritis
239821006	Arthritis associated with other disease, hip
56528004	Postdysenteric reactive arthropathy
31848007	CREST syndrome
18834007	Crystal arthropathies
84172003	Spondylitis NOS
24129002	Eosinophilic fasciitis
402469004	Gouty tophi of other sites
1880371000006100	Rheumatoid arthritis resolved
74391003	Pauciarticular juvenile rheumatoid arthritis
711379004	Interstitial lung disease due to connective tissue disease
987361000006102	Rheumatology drug monitoring
1957801000006100	Rheumatology drug monitoring - Mycophenolate mofetil
410797009	Juvenile seronegative polyarthritis
201669005	Gouty arthritis of the ankle and foot
1212005	Juvenile dermatomyositis
400054000	Rheumatoid vasculitis
1875601000006100	Rheumatoid arthritis monitoring invitation second letter
128496001	Inflammatory myopathy, not elsewhere classified
302896008	Keratoconjunctivitis sicca
239803008	Juvenile arthritis in psoriasis
201728006	Arthropathy in Crohn's disease
202465007	Palindromic rheumatism of multiple sites
1875611000006100	Rheumatoid arthritis monitoring invitation third letter
201777003	Rheumatoid arthritis of knee
364921000000103	DNA GP disease modifying antirheumatic drug monitor clinic
372109003	[X]Spondylopathies
445345005	Remitting seronegative symmetrical synovitis pitting oedema
170732002	Follow-up gout assessment
410793008	Juvenile rheumatoid arthropathy unspecified
699699005	[X]Spondylopathy, unspecified
15084002	Lupus erythematosus profundus
1708191000006100	Rheumatology drug monitoring - Infliximab
428839004	Gouty arthritis of toe
756003	Chronic rheumatic myopericarditis
24595009	Idiopathic gout
203144000	Osteopathy/chondropathy/acquired musculoskeletal deformity
398726004	Rheumatoid lung
57160007	Felty's syndrome
1708181000006100	Rheumatology drug monitoring - Adalimumab
170736004	Date of last gout attack
170850000	Rheumat. drug side effect
713777005	Axial spondyloarthritis without radiographic evidence of ankylosing spondylitis
230312006	Aicardi Goutieres syndrome
26424001	Acute rheumatic fever
201771002	Rheumatoid arthritis of wrist
239833001	Chondrocalcinosis-pyrophosphate crystals, of the lower leg
181769001	[so]connective tissue
943291000000106	Necrotising vasculopathy, unspecified
201670006	Gouty arthritis of multiple sites
21018002	[X]Other inflammatory polyneuropathies
14763005	Gouty tophi of ear
1708171000006100	Rheumatology drug monitoring - Etanercept
239805001	Juvenile ankylosing spondylitis
201569000	Reactive arthropathy of knee
51646002	[X]Other streptococcal arthritis and polyarthritis
1875561000006100	Rheumatoid arthritis monitoring invitation
170854009	Rheumat.dis.treatment stopped
201436003	Drug-induced systemic lupus erythematosus
477941000000100	[X]Inflammatory polyarthropathies
201796004	Systemic onset juvenile rheumatoid arthritis
201727001	Arthropathy in ulcerative colitis
850991000006106	Gouty tophi + gout NOS
10713006	Fibrosing alveolitis associated with rheumatoid arthritis
170735000	Date gout treatment started
429420005	Crystal arthropathy NOS, of knee
203245006	Periostitis without osteomyelitis, of unspecified site
472961001	History of connective tissue disease
170737008	Gout associated problems
201571000	Reactive arthropathy of ankle
201769002	Rheumatoid arthritis of elbow
201775006	Rheumatoid arthritis of hip
239887007	Systemic lupus erythematosus with organ or sys involv
202460002	Palindromic rheumatism of the hand
444133002	Progressive systemic sclerosis
987371000006109	Rheumatology drug monitoring - Cyclosporin
201768005	Rheumatoid arthritis of acromioclavicular joint
11932301000006100	Health education - gout
170739006	Gout treatment changed
201766009	Rheumatoid arthritis of shoulder
239793008	Rheumatoid arthropathy + visceral/systemic involvement NOS
239828000	Hydroxyapatite deposition disease
239939001	Giant cell arteritis without polymyalgia rheumatica
26241001	Crystal arthropathy NOS, of the hand
62918002	Behcet's syndrome arthropathy
201625003	Chondrocalcinosis due to dicalcium phosphate crystals, NOS
201663006	Gouty arthritis of the upper arm
201764007	Rheumatoid arthritis of cervical spine
201772009	Rheumatoid arthritis of MCP joint
201780002	Rheumatoid arthritis of subtalar joint
3875003	Other specified gouty manifestation
12890007	Periostitis without osteomyelitis, of the ankle and foot
190829000	Gouty nephropathy
200956002	Psoriatic spondylitis
201666003	Gouty arthritis of the hand
201783000	Rheumatoid arthritis of 1st MTP joint
55083007	Periostitis without osteomyelitis, of the lower leg
15676002	Acute rheumatic pericarditis
201774005	Rheumatoid arthritis of DIP joint of finger
201781003	Rheumatoid arthritis of talonavicular joint
81573002	Collagen disease NOS
909191000006103	[RFC] Rheumatoid arthritis
987411000006105	Rheumatology drug monitoring - Cyclophosphamide
1010071000000100	Rheumatoid arthritis particle agglutination test
170731009	Initial gout assessment
170733007	Joints gout affected
1824311000006100	Rheumatology drug monitoring - Sodium Aurothiomalate
193180002	Polyneuropathy in rheumatoid arthritis
201561002	Reactive arthropathy of elbow
201567003	Reactive arthropathy of hip
201642009	Chondrocalcinosis-pyrophosphate crystals, of the hand
201773004	Rheumatoid arthritis of PIP joint of finger
239844009	Gout due to impairment of renal function
309762007	Systemic lupus erythematosus with pericarditis
429192004	Rheumatoid arthritis of other tarsal joint
429419004	Crystal arthropathy NOS, of wrist
54072008	Libman-Sacks disease
1010591000006100	Adverse reaction to Drugs Used In Gout
170738003	Gout drug side effects
1824301000006100	Rheumatology drug monitoring - Auranofin
193246009	Symptomatic inflammatory myopathy in disease EC
196138005	Lung disease with systemic lupus erythematosus
201563004	Reactive arthropathy of wrist
201568008	Reactive arthropathy of sacro-iliac joint
201779000	Rheumatoid arthritis of ankle
201799006	Monarticular juvenile rheumatoid arthritis
23685000	Rheumatic carditis
239843003	[X]Other secondary gout
34427002	Crystal arthropathy NOS, of the shoulder region
442884002	Chondrocalcinosis unspecified, of the hand
442928001	Chondrocalcinosis unspecified, of the shoulder region
1010631000006100	Adverse reaction to Drugs Used In Soft Tissue Inflammation
19514005	Arthritis mutilans
201558003	Reactive arthropathy of shoulder
201564005	Reactive arthropathy of MCP joint
237876008	Arthropathy in amyloidosis
239812005	Distal interphalangeal psoriatic arthropathy
25341000000104	Community DMARD monitoring not appropriate
415141001	Arthropathy in Reiter's disease
428027008	Crystal arthropathy NOS, of hip
78069008	Chronic rheumatic pericarditis
1048311000000100	RAID (Rheumatoid Arthritis Impact of Disease) questionnaire score
170740008	Date gout treatment stopped
195136004	Rheumatoid myocarditis
201491005	Arthropathy in Behcet's syndrome of the ankle and foot
201503001	Postdysenteric reactive arthropathy of the ankle and foot
201560001	Reactive arthropathy of acromioclavicular joint
201643004	Chondrocalcinosis-pyrophosphate crystals, of pelvic/thigh
201652008	Chondrocalcinosis unspecified, of the upper A
201776007	Rheumatoid arthritis of sacro-iliac joint
202699004	Enterobacterial spondylitis
202700003	Neuropathic spondylopathy
239840000	Familial chondrocalcinosis
239845005	Drug-induced gout
239885004	Fibrosclerosis - systemic
25331000000108	Community DMARD monitoring suspended
414341000	Giant cell arteritis
428768008	Crystal arthropathy NOS, of elbow
646651000000108	Gout NOS
803771000000101	Community disease modifying antirheumatic drug monitoring call
9386003	Gouty neuritis
987401000006107	Rheumatology drug monitoring - d-penicillamine
1036471000000100	Psoriatic Arthritis Impact of Disease 9 questionnaire score
12023003	Rheumatic aortic valve disease
155441006	Polyarteritis nodosa
162930007	O/E - ankyl.spondyl.chest def.
164456005	O/E-hands-rheumatoid spindling
167901007	Synovial fluid: LE cells
167902000	Synovial fluid: crystals
18192007	Acute rheumatic endocarditis
1875571000006100	Rheumatoid arthritis monitoring telephone invitation
1875581000006100	Rheumatoid arthritis monitoring verbal invitation
1898101000006100	Axial spondyloarthritis
190920002	Hyperuricaemia without signs of inflammatory arthritis and tophaceous disease
193177003	Polyneuropathy in collagen vascular disease
193250002	Myopathy due to rheumatoid arthritis
194709000	Acute rheumatic myocarditis
20075001	Other crystal arthropathies of multiple sites
200936003	Lupus erythematosus
200983001	Parapsoriasis lichenoides
201443009	Systemic sclerosis induced by drugs and chemicals
201474006	Sexually acquired reactive arthropathy of shoulder region
201477004	Sexually acquired reactive arthropathy of the hand
201478009	Sexually acquired reactive arthropathy of the pelvis/thigh
201480003	Sexually acquired reactive arthropathy of the ankle and foot
201481004	Sexually acquired reactive arthropathy of multiple sites
201485008	Arthropathy in Behcet syndrome of the shoulder region
201488005	Arthropathy in Behcet syndrome of the hand
201489002	Arthropathy in Behcet syndrome of the pelvic region and thigh
201492003	Arthropathy in Behcet's syndrome of multiple sites
201497009	Postdysenteric reactive arthropathy of the shoulder region
201500003	Postdysenteric reactive arthropathy of the hand
201501004	Post-dysenteric reactive arthropathy of the pelvic region and thigh
201504007	Postdysenteric reactive arthropathy of multiple sites
201517005	Arthropathy in Whipple's disease
201559006	Reactive arthropathy of sternoclavicular joint
201562009	Reactive arthropathy of distal radio-ulnar joint
201565006	Reactive arthropathy of PIP joint of finger
201566007	Reactive arthropathy of DIP joint of finger
201570004	Reactive arthropathy of tibio-fibular joint
201572007	Reactive arthropathy of subtalar joint
201573002	Reactive arthropathy of talonavicular joint
201575009	Reactive arthropathy of 1st MTP joint
201576005	Reactive arthropathy of lesser MTP joint
201577001	Reactive arthropathy of IP joint of toe
201627006	Chondrocalcinosis-dicalcium phosphate, of shoulder region
201628001	Chondrocalcinosis-dicalcium phosphate, of the upper arm
201630004	Chondrocalcinosis-dicalcium phosphate, of the hand
201631000	Chondrocalcinosis-dicalcium phosphate, of pelvic/thigh
201633002	Chondrocalcinosis-dicalcium phosphate, of the ankle and foot
201634008	Chondrocalcinosis-dicalcium phosphate, of multiple sites
201639003	Chondrocalcinosis-pyrophosphate crystals, of shoulder region
201645006	Chondrocalcinosis-pyrophosphate crystals, of ankle and foot
201646007	Chondrocalcinosis-pyrophosphate crystals, of multiple sites
201667007	Gouty arthritis of the pelvic region and thigh
201680005	Other crystal arthropathies of the pelvic region and thigh
201693000	Crystal arthropathy NOS, of the pelvic region and thigh
201738001	Postinfective arthropathy in syphilis
201767000	Rheumatoid arthritis of sternoclavicular joint
201770001	Rheumatoid arthritis of distal radio-ulnar joint
201778008	Rheumatoid arthritis of tibio-fibular joint
201784006	Rheumatoid arthritis of lesser MTP joint
201785007	Rheumatoid arthritis of IP joint of toe
201805000	Juvenile arthritis in Crohn's disease
201807008	Juvenile arthritis in ulcerative colitis
202457009	Palindromic rheumatism of the shoulder region
202461003	Palindromic rheumatism of the pelvic region and thigh
202463000	Palindromic rheumatism of the ankle and foot
202652006	Inflammatory spondylopathies in diseases EC
202698007	Brucella spondylitis
202768008	Rheumatic torticollis
203042003	Myositis in sarcoidosis
203249000	Periostitis without osteomyelitis, of the forearm
203250000	Periostitis without osteomyelitis, of the hand
203251001	Periostitis without osteomyelitis, of pelvic region/thigh
203256006	Periostitis without osteomyelitis-cervical spine
203257002	Periostitis without osteomyelitis-thoracic spine
203258007	Periostitis without osteomyelitis-lumbar spine
203259004	Periostitis without osteomyelitis-sacrum
203260009	Periostitis without osteomyelitis-coccyx
21811000033102	Drugs Used In Gout
231041000000107	Delivery of rehabilitation for rheumatoid arthritis
236543006	Beta-2 microglobulin arthropathy
239846006	Lead-induced gout
239901009	Dermatopolymyositis in neoplastic disease
240218006	Traumatic spondylopathy
240428000	Postmeningococcal arthritis
267883008	Sexually acquired reactive arthropathy
27277001	Gouty tophi of heart
292671009	Drug for the treatment of gout adverse reaction
298285004	Acrosclerosis
312591002	Acute rheumatic heart disease
34126003	Rheumatic pulmonary insufficiency
3458000	Polymyositis ossificans
398640008	Caplan's syndrome
422565003	Post-infective polyarthritis
423310007	Other infect/parasit dis with arthropathy of the hand
423515003	Other infect/parasit dis with arthropathy of ankle and foot
43193009	Gouty iritis
442941002	Chondrocalcinosis unspecified, of the ankle and foot
444419005	Exposure to Pediculus humanus capitus
44462005	Osteitis
445496008	Chondrocalcinosis unspecified, of the pelvic region/thigh
46165000	Other chronic rheumatic endocardial disease
48872007	Rheumatic endocarditis NOS
55925001	Interstitial myositis
64072006	Acute rheumatic pancarditis
685231000000100	Spondylitis NOS
715121000000104	Community disease modifying antirheumatic drug monitoring administration
716261000000107	Did not attend for community disease modifying antirheumatic drug monitoring
717041000000104	Community disease modifying antirheumatic drug monitoring appointment
717611000000109	Community disease modifying antirheumatic drug monitoring record returned to patient
72470008	Lupus pernio
75468006	Crystal arthropathy NOS, of the ankle and foot
7548000	Rheumatic pneumonia
804131000000104	Community disease modifying antirheumatic drug monitoring verbal invitation
87648004	Chronic rheumatic heart disease
90453003	Chronic rheumatic mediastinopericarditis
905301000006105	[RFC] Rheumatoid
95644001	Cerebral lupus
10111000033105	psoriasis and eczema
1057341000000100	signposting to crohn's and colitis uk
1085601000000100	disease activity score in rheumatoid arthritis
1091921000000100	[x]unspecified b-cell non-hodgkin's lymphoma
109962001	[x]diffuse non-hodgkin's lymphoma, unspecified
109965004	diffuse non-hodgkin's lymphoblastic (diffuse) lymphoma
109966003	diffuse non-hodgkin's immunoblastic (diffuse) lymphoma
109969005	diffuse non-hodgkin's large cell lymphoma
11263005	[x]other vasculitis limited to the skin
118601006	[x]other specified types of non-hodgkin's lymphoma
128473001	uveitis nos
14066009	non-infective colitis nos
1539141000006100	mixed connective tissue disease
1583831000006100	chronic large plaque psoriasis
161562002	h/o: psoriasis
1728151000006100	systemic lupus erythematosus encephalitis
17993000	pulmonary arteritis
188674006	diffuse non-hodgkin's small cell (diffuse) lymphoma
188675007	diffuse non-hodgkin's small cleaved cell (diffuse) lymphoma
188676008	diffuse non-hodgkin mixed sml & lge cell (diffuse) lymphoma
188679001	diffuse non-hodgkin's lymphoma undifferentiated (diffuse)
190814002	cryoglobulinaemic purpura
190815001	cryoglobulinaemic vasculitis
191306005	henoch-schonlein purpura
19311003	collagenous colitis
193178008	polyneuropathy in disseminated lupus erythematosus
193179000	polyneuropathy in polyarteritis nodosa
1932121000006100	3d study - problems with rheumatoid arthritis management
193248005	myopathy due to disseminated lupus erythematosus
193249002	myopathy due to polyarteritis nodosa
193252005	myopathy due to scleroderma
193253000	myopathy due to sjogren's disease
195353004	wegener's granulomatosis
195363007	juvenile polyarteritis
196133001	lung disease with systemic sclerosis
196136009	lung disease with polymyositis
196137000	lung disease with sjogren's disease
196578009	orofacial crohn's disease
196977009	crohn's disease of the terminal ileum
196983007	regional ileocolitis
196987008	ulcerative ileocolitis
197607004	nephrotic syndrome in polyarteritis nodosa
198231000	ulceration of vulva in behcet's disease
200962007	psoriasis annularis
200963002	psoriasis circinata
200964008	psoriasis diffusa
200965009	psoriasis discoidea
200966005	psoriasis geographica
200967001	psoriasis gyrata
200968006	psoriasis inveterata
200969003	psoriasis ostracea
200970002	psoriasis palmaris
200971003	psoriasis plantaris
200972005	psoriasis punctata
200973000	pustular psoriasis
200974006	psoriasis universalis
200975007	psoriasis vulgaris
200977004	erythrodermic psoriasis
2162831000033100	dermalex repair scalp psoriasis
235714007	ulcerative (chronic) enterocolitis
235746007	indeterminate colitis
235753003	microscopic colitis
236502006	renal involvement in scleroderma
236503001	acute scleroderma renal crisis
236504007	henoch-schonlein nephritis
236505008	cryoglobulinaemic glomerulonephritis
238600001	flexural psoriasis
238608008	scalp psoriasis
238762002	livedoid vasculitis
24526004	inflammatory bowel disease
25374005	other non-infective gastroenteritis and colitis nos
266999006	h/o: colitis
27520001	palmoplantar pustular psoriasis
275549008	h/o: ulcerative colitis
277473004	b-cell chronic lymphocytic leukaemia
277625002	follicular non-hodgkin's small cleaved cell lymphoma
277641001	follicular non-hodgkin's large cell lymphoma
28366008	cerebral arteritis
28880005	rheumatoid carditis
295046003	ulcerative proctocolitis
302842009	diffuse non-hodgkin's centroblastic lymphoma
307418008	noninfective enteritis/colitis
308121000	follicular non-hodgkin's lymphoma
30911005	cryoglobulinaemia
310701003	behcet's syndrome
31437008	lymphocytic colitis
31996006	vasculitis
34000006	crohn's disease
359789008	aortic arch arteritis
37042000	guttate psoriasis
38106008	crohn's disease of the ileum unspecified
398155003	chronic anterior uveitis
399937000	other psoriasis and similar disorders
400130008	temporal arteritis
402307000	chronic large plaque psoriasis
405810005	cogan's syndrome
409631000000101	[x]systemic connective tissue disorders
410692006	anterior uveitis
414153008	exacerbation of crohn's disease of large intestine
414154002	exacerbation of crohn's disease of small intestine
414155001	exacerbation of non-infective colitis
414156000	exacerbation of ulcerative colitis
418130002	other idiopathic proctocolitis
419921000000105	[x]dermatopolymyositis, unspecified
43363007	posterior uveitis nos
43752006	enterocolitis
442537007	[x]hiv disease resulting in other non-hodgkin's lymphoma
444548001	ulcerative pancolitis
445243001	left sided colitis
50440006	crohn's colitis
52089001	arteritis unspecified
53312001	[x]vasculitis limited to skin, unspecified
55275006	nodular vasculitis
56689002	crohn's disease of the small bowel nos
60555002	hypersensitivity angiitis
634361000000106	reiter's disease/syndrome
64226004	colitis
643021000000104	polyarteritis nodosa nos
64766004	ulcerative colitis
68815009	lupus nephritis
700104004	management of inflammatory bowel disease
70933002	aortitis
71207007	other non-infective inflammatory gastroenteritis and colitis
75053002	acute febrile mucocutaneous lymph node syndrome
75315001	sympathetic uveitis
75614007	panuveitis
7620006	crohn's disease of the large bowel nos
77628002	retinal vasculitis nos
805941000000105	exception reporting: rheumatoid arthritis quality indicators
805961000000106	except rheumatoid arthritis quality indicator: pt unsuitable
805981000000102	except rheumatoid arthritis qual indicator: informed dissent
80698001	orbital myositis
82275008	churg-strauss vasculitis
829821000000102	microscopic polyangiitis
863741000000108	clinical stage a chronic lymphocytic leukaemia
863761000000109	clinical stage b chronic lymphocytic leukaemia
863781000000100	clinical stage c chronic lymphocytic leukaemia
866341000000101	psoriasis area and severity index
882321000000105	rheumatoid arthritis monitoring invitation
882481000000101	rheumatoid arthritis monitoring telephone invitation
9014002	psoriasis and similar disorders
905681000006108	[rfc] psoriasis
906051000006102	[rfc] crohns disease
906191000006109	[rfc] ulcerative colitis
909671000000101	dietary education for inflammatory bowel disease
