# Supplementary material for: Socioeconomic inequalities in outcomes, experiences and treatment among adults consulting primary care for a musculoskeletal pain condition: a prospective cohort study
Source: BMJ Open. 2025 Jul 15;15(7):e095132. doi: 10.1136/bmjopen-2024-095132 (PMC12265837; doi:10.1136/bmjopen-2024-095132)
Supplement: online supplemental file 4 [file bmjopen-15-7-s004.csv]

DM+D Code	Product Name	Drug Substance Name	Substance Strength	Formulation	Category
4956111000001100	Aspirin 500mg / Codeine 8mg dispersible tablets sugar free	Aspirin/ Codeine phosphate	500.000mg + 8.000mg	Dispersible tablet	ii) Weak opioids
322310004	Co-codaprin 8mg/400mg dispersible tablets	Aspirin/ Codeine phosphate	400.000mg + 8.000mg	Dispersible tablet	ii) Weak opioids
11762111000001100	Co-codaprin 8mg/400mg tablets	Aspirin/ Codeine phosphate	400.000mg + 8.000mg	Tablet	ii) Weak opioids
4951811000001100	Codis 500 dispersible tablets	Aspirin/ Codeine phosphate	500.000mg + 8.000mg	Dispersible tablet	ii) Weak opioids
4769311000001100	Propain caplets	Caffeine/ Codeine phosphate/ Diphenhydramine hydrochloride/ Paracetamol	50.000mg + 10.000mg + 5.000mg + 400.000mg	Tablet	ii) Weak opioids
7951011000001100	Syndol caplets	Caffeine/ Codeine phosphate/ Doxylamine succinate/ Paracetamol	30.000mg + 10.000mg + 5.000mg + 450.000mg	Tablet	ii) Weak opioids
18075611000001100	Solpadeine Max soluble tablets	Caffeine/ Codeine phosphate/ Paracetamol	30.000mg + 12.800mg + 500.000mg	Effervescent tablet	ii) Weak opioids
4924611000001100	Solpadeine Plus capsules	Caffeine/ Codeine phosphate/ Paracetamol	30.000mg + 8.000mg + 500.000mg	Capsule	ii) Weak opioids
10068111000001100	Solpadeine Plus soluble tablets	Caffeine/ Codeine phosphate/ Paracetamol	30.000mg + 8.000mg + 500.000mg	Soluble tablet	ii) Weak opioids
7948211000001100	Veganin tablets	Caffeine/ Codeine phosphate/ Paracetamol	30.000mg + 8.000mg + 500.000mg	Tablet	ii) Weak opioids
8092711000001100	Cuprofen PLUS tablets	Codeine phosphate/ Ibuprofen	12.800mg + 200.000mg	Tablet	ii) Weak opioids
329683004	Ibuprofen 200mg / Codeine 12.8mg tablets	Codeine phosphate/ Ibuprofen	12.800mg + 200.000mg	Tablet	ii) Weak opioids
3915411000001100	Nurofen Plus tablets	Codeine phosphate/ Ibuprofen	12.800mg + 200.000mg	Tablet	ii) Weak opioids
3916211000001100	Solpaflex tablets	Codeine phosphate/ Ibuprofen	12.800mg + 200.000mg	Tablet	ii) Weak opioids
322379008	Co-codamol 12.8mg/500mg tablets	Codeine phosphate/ Paracetamol	12.800mg + 500.000mg	Tablet	ii) Weak opioids
11579211000001100	Co-codamol 8mg/500mg caplets	Codeine phosphate/ Paracetamol	8.000mg + 500.000mg	Tablet	ii) Weak opioids
322344006	Co-codamol 8mg/500mg capsules	Codeine phosphate/ Paracetamol	8.000mg + 500.000mg	Capsule	ii) Weak opioids
322343000	Co-codamol 8mg/500mg effervescent tablets	Codeine phosphate/ Paracetamol	8.000mg + 500.000mg	Effervescent tablet	ii) Weak opioids
322307006	Co-codamol 8mg/500mg tablets	Codeine phosphate/ Paracetamol	8.000mg + 500.000mg	Tablet	ii) Weak opioids
841911000001103	Panadol Ultra 12.8mg/500mg tablets	Codeine phosphate/ Paracetamol	12.800mg + 500.000mg	Tablet	ii) Weak opioids
772811000001100	Paracodol 8mg/500mg capsules	Codeine phosphate/ Paracetamol	8.000mg + 500.000mg	Capsule	ii) Weak opioids
655311000001106	Paracodol 8mg/500mg effervescent tablets	Codeine phosphate/ Paracetamol	8.000mg + 500.000mg	Effervescent tablet	ii) Weak opioids
604311000001102	Solpadeine Max 12.8mg/500mg tablets	Codeine phosphate/ Paracetamol	12.800mg + 500.000mg	Tablet	ii) Weak opioids
36098611000001100	Dihydrocodeine 10mg/5ml oral solution	Dihydrocodeine tartrate	2.000mg/1.000ml	Oral solution	ii) Weak opioids
322311000	Co-dydramol 10mg/500mg tablets	Dihydrocodeine tartrate/ Paracetamol	10.000mg + 500.000mg	Tablet	ii) Weak opioids
13893011000001100	Co-dydramol 10mg/500mg/5ml oral solution	Dihydrocodeine tartrate/ Paracetamol	2.000mg/1.000ml + 100.000mg/1.000ml	Oral solution	ii) Weak opioids
8427711000001100	Co-dydramol 10mg/500mg/5ml oral suspension	Dihydrocodeine tartrate/ Paracetamol	2.000mg/1.000ml + 100.000mg/1.000ml	Oral suspension	ii) Weak opioids
34577211000001100	Eroset 500mg/10mg tablets	Dihydrocodeine tartrate/ Paracetamol	10.000mg + 500.000mg	Tablet	ii) Weak opioids
4656111000001100	Paramol tablets	Dihydrocodeine tartrate/ Paracetamol	7.460mg + 500.000mg	Tablet	ii) Weak opioids
17418411000001100	Tramacet 37.5mg/325mg effervescent tablets	Paracetamol/ Tramadol hydrochloride	325.000mg + 37.500mg	Effervescent tablet	ii) Weak opioids
7381611000001100	Tramacet 37.5mg/325mg tablets	Paracetamol/ Tramadol hydrochloride	325.000mg + 37.500mg	Tablet	ii) Weak opioids
17430011000001100	Tramadol 37.5mg / Paracetamol 325mg effervescent tablets sugar free	Paracetamol/ Tramadol hydrochloride	325.000mg + 37.500mg	Effervescent tablet	ii) Weak opioids
7386811000001100	Tramadol 37.5mg / Paracetamol 325mg tablets	Paracetamol/ Tramadol hydrochloride	325.000mg + 37.500mg	Tablet	ii) Weak opioids
36735011000001100	Trapadex 37.5mg/325mg tablets	Paracetamol/ Tramadol hydrochloride	325.000mg + 37.500mg	Tablet	ii) Weak opioids
35544511000001100	Bunov 10micrograms/hour transdermal patches	Buprenorphine	10.000microgram/1.000hour	Transdermal patch	iii) Moderate opioids
35544311000001100	Bunov 5micrograms/hour transdermal patches	Buprenorphine	5.000microgram/1.000hour	Transdermal patch	iii) Moderate opioids
34552011000001100	Bupramyl 10micrograms/hour transdermal patches	Buprenorphine	10.000microgram/1.000hour	Transdermal patch	iii) Moderate opioids
34551811000001100	Bupramyl 5micrograms/hour transdermal patches	Buprenorphine	5.000microgram/1.000hour	Transdermal patch	iii) Moderate opioids
9567411000001100	Buprenorphine 10micrograms/hour transdermal patches	Buprenorphine	10.000microgram/1.000hour	Transdermal patch	iii) Moderate opioids
32038411000001100	Buprenorphine 15micrograms/hour transdermal patches	Buprenorphine	15.000microgram/1.000hour	Transdermal patch	iii) Moderate opioids
9567211000001100	Buprenorphine 5micrograms/hour transdermal patches	Buprenorphine	5.000microgram/1.000hour	Transdermal patch	iii) Moderate opioids
34839011000001100	Busiete 10micrograms/hour transdermal patches	Buprenorphine	10.000microgram/1.000hour	Transdermal patch	iii) Moderate opioids
34838811000001100	Busiete 5micrograms/hour transdermal patches	Buprenorphine	5.000microgram/1.000hour	Transdermal patch	iii) Moderate opioids
31278911000001100	Butec 10micrograms/hour transdermal patches	Buprenorphine	10.000microgram/1.000hour	Transdermal patch	iii) Moderate opioids
34027411000001100	Butec 15micrograms/hour transdermal patches	Buprenorphine	15.000microgram/1.000hour	Transdermal patch	iii) Moderate opioids
31279211000001100	Butec 5micrograms/hour transdermal patches	Buprenorphine	5.000microgram/1.000hour	Transdermal patch	iii) Moderate opioids
9565611000001100	BuTrans 10micrograms/hour transdermal patches	Buprenorphine	10.000microgram/1.000hour	Transdermal patch	iii) Moderate opioids
31877211000001100	BuTrans 15micrograms/hour transdermal patches	Buprenorphine	15.000microgram/1.000hour	Transdermal patch	iii) Moderate opioids
9565311000001100	BuTrans 5micrograms/hour transdermal patches	Buprenorphine	5.000microgram/1.000hour	Transdermal patch	iii) Moderate opioids
33054411000001100	Panitaz 10micrograms/hour transdermal patches	Buprenorphine	10.000microgram/1.000hour	Transdermal patch	iii) Moderate opioids
33054211000001100	Panitaz 5micrograms/hour transdermal patches	Buprenorphine	5.000microgram/1.000hour	Transdermal patch	iii) Moderate opioids
33038911000001100	Reletrans 10micrograms/hour transdermal patches	Buprenorphine	10.000microgram/1.000hour	Transdermal patch	iii) Moderate opioids
33039111000001100	Reletrans 15micrograms/hour transdermal patches	Buprenorphine	15.000microgram/1.000hour	Transdermal patch	iii) Moderate opioids
33038711000001100	Reletrans 5micrograms/hour transdermal patches	Buprenorphine	5.000microgram/1.000hour	Transdermal patch	iii) Moderate opioids
33480911000001100	Sevodyne 10micrograms/hour transdermal patches	Buprenorphine	10.000microgram/1.000hour	Transdermal patch	iii) Moderate opioids
33480711000001100	Sevodyne 5micrograms/hour transdermal patches	Buprenorphine	5.000microgram/1.000hour	Transdermal patch	iii) Moderate opioids
28565211000001100	Buprenorphine 1mg sublingual tablets sugar free	Buprenorphine hydrochloride	1.000mg	Sublingual tablet	iii) Moderate opioids
322498006	Buprenorphine 200microgram sublingual tablets sugar free	Buprenorphine hydrochloride	200.000microgram	Sublingual tablet	iii) Moderate opioids
33595511000001100	Buprenorphine 2mg oral lyophilisates sugar free	Buprenorphine hydrochloride	2.000mg	Oral lyophilisate	iii) Moderate opioids
322496005	Buprenorphine 2mg sublingual tablets sugar free	Buprenorphine hydrochloride	2.000mg	Sublingual tablet	iii) Moderate opioids
28565711000001100	Buprenorphine 4mg sublingual tablets sugar free	Buprenorphine hydrochloride	4.000mg	Sublingual tablet	iii) Moderate opioids
28565811000001100	Buprenorphine 6mg sublingual tablets sugar free	Buprenorphine hydrochloride	6.000mg	Sublingual tablet	iii) Moderate opioids
33595611000001100	Buprenorphine 8mg oral lyophilisates sugar free	Buprenorphine hydrochloride	8.000mg	Oral lyophilisate	iii) Moderate opioids
322497001	Buprenorphine 8mg sublingual tablets sugar free	Buprenorphine hydrochloride	8.000mg	Sublingual tablet	iii) Moderate opioids
28491211000001100	Gabup 0.4mg sublingual tablets	Buprenorphine hydrochloride	400.000microgram	Sublingual tablet	iii) Moderate opioids
28491911000001100	Gabup 1mg sublingual tablets	Buprenorphine hydrochloride	1.000mg	Sublingual tablet	iii) Moderate opioids
28491411000001100	Gabup 2mg sublingual tablets	Buprenorphine hydrochloride	2.000mg	Sublingual tablet	iii) Moderate opioids
28492211000001100	Gabup 4mg sublingual tablets	Buprenorphine hydrochloride	4.000mg	Sublingual tablet	iii) Moderate opioids
28492511000001100	Gabup 6mg sublingual tablets	Buprenorphine hydrochloride	6.000mg	Sublingual tablet	iii) Moderate opioids
28491611000001100	Gabup 8mg sublingual tablets	Buprenorphine hydrochloride	8.000mg	Sublingual tablet	iii) Moderate opioids
19956611000001100	Prefibin 0.4mg sublingual tablets	Buprenorphine hydrochloride	400.000microgram	Sublingual tablet	iii) Moderate opioids
19956811000001100	Prefibin 2mg sublingual tablets	Buprenorphine hydrochloride	2.000mg	Sublingual tablet	iii) Moderate opioids
19957011000001100	Prefibin 8mg sublingual tablets	Buprenorphine hydrochloride	8.000mg	Sublingual tablet	iii) Moderate opioids
292611000001104	Subutex 0.4mg sublingual tablets	Buprenorphine hydrochloride	400.000microgram	Sublingual tablet	iii) Moderate opioids
231411000001101	Subutex 2mg sublingual tablets	Buprenorphine hydrochloride	2.000mg	Sublingual tablet	iii) Moderate opioids
749211000001105	Subutex 8mg sublingual tablets	Buprenorphine hydrochloride	8.000mg	Sublingual tablet	iii) Moderate opioids
867611000001105	Temgesic 200microgram sublingual tablets	Buprenorphine hydrochloride	200.000microgram	Sublingual tablet	iii) Moderate opioids
19957211000001100	Tephine 200microgram sublingual tablets	Buprenorphine hydrochloride	200.000microgram	Sublingual tablet	iii) Moderate opioids
32930411000001100	Buprenorphine 16mg / Naloxone 4mg sublingual tablets sugar free	Buprenorphine hydrochloride/ Naloxone hydrochloride dihydrate	16.000mg + 4.000mg	Sublingual tablet	iii) Moderate opioids
11055811000001100	Buprenorphine 2mg / Naloxone 500microgram sublingual tablets sugar free	Buprenorphine hydrochloride/ Naloxone hydrochloride dihydrate	2.000mg + 500.000microgram	Sublingual tablet	iii) Moderate opioids
11055911000001100	Buprenorphine 8mg / Naloxone 2mg sublingual tablets sugar free	Buprenorphine hydrochloride/ Naloxone hydrochloride dihydrate	8.000mg + 2.000mg	Sublingual tablet	iii) Moderate opioids
32902311000001100	Suboxone 16mg/4mg sublingual tablets	Buprenorphine hydrochloride/ Naloxone hydrochloride dihydrate	16.000mg + 4.000mg	Sublingual tablet	iii) Moderate opioids
11047511000001100	Suboxone 2mg/500microgram sublingual tablets	Buprenorphine hydrochloride/ Naloxone hydrochloride dihydrate	2.000mg + 500.000microgram	Sublingual tablet	iii) Moderate opioids
11048311000001100	Suboxone 8mg/2mg sublingual tablets	Buprenorphine hydrochloride/ Naloxone hydrochloride dihydrate	8.000mg + 2.000mg	Sublingual tablet	iii) Moderate opioids
322502004	Codeine 15mg tablets	Codeine phosphate	15.000mg	Tablet	iii) Moderate opioids
15065911000001100	Codeine 15mg/5ml linctus	Codeine phosphate	3.000mg/1.000ml	Oral solution	iii) Moderate opioids
36566111000001100	Codeine 25mg/5ml oral solution	Codeine phosphate	5.000mg/1.000ml	Oral solution	iii) Moderate opioids
36090211000001100	Codeine phosphate powder	Codeine phosphate	1.000mg/1.000mg	Not applicable	iii) Moderate opioids
3446911000001100	Galcodine 15mg/5ml linctus	Codeine phosphate	3.000mg/1.000ml	Oral solution	iii) Moderate opioids
3420111000001100	Codafen Continus tablets	Codeine phosphate/ Ibuprofen	20.000mg + 300.000mg	Modified-release tablet	iii) Moderate opioids
36045211000001100	Ibuprofen 300mg modified-release / Codeine 20mg tablets	Codeine phosphate/ Ibuprofen	20.000mg + 300.000mg	Modified-release tablet	iii) Moderate opioids
19200211000001100	Co-codamol 15mg/500mg capsules	Codeine phosphate/ Paracetamol	15.000mg + 500.000mg	Capsule	iii) Moderate opioids
19230711000001100	Co-codamol 15mg/500mg effervescent tablets sugar free	Codeine phosphate/ Paracetamol	15.000mg + 500.000mg	Effervescent tablet	iii) Moderate opioids
3805611000001100	Co-codamol 15mg/500mg tablets	Codeine phosphate/ Paracetamol	15.000mg + 500.000mg	Tablet	iii) Moderate opioids
19191911000001100	Codipar 15mg/500mg capsules	Codeine phosphate/ Paracetamol	15.000mg + 500.000mg	Capsule	iii) Moderate opioids
19207211000001100	Codipar 15mg/500mg effervescent tablets	Codeine phosphate/ Paracetamol	15.000mg + 500.000mg	Effervescent tablet	iii) Moderate opioids
3803111000001100	Codipar 15mg/500mg tablets	Codeine phosphate/ Paracetamol	15.000mg + 500.000mg	Tablet	iii) Moderate opioids
17572011000001100	Kapake 15mg/500mg tablets	Codeine phosphate/ Paracetamol	15.000mg + 500.000mg	Tablet	iii) Moderate opioids
322312007	Co-proxamol 32.5mg/325mg tablets	Dextropropoxyphene hydrochloride/ Paracetamol	32.500mg + 325.000mg	Tablet	iii) Moderate opioids
8427811000001100	Co-proxamol 32.5mg/325mg/5ml oral suspension	Dextropropoxyphene hydrochloride/ Paracetamol	6.500mg/1.000ml + 65.000mg/1.000ml	Oral suspension	iii) Moderate opioids
247711000001104	Distalgesic 32.5mg/325mg tablets	Dextropropoxyphene hydrochloride/ Paracetamol	32.500mg + 325.000mg	Tablet	iii) Moderate opioids
322519002	Dextropropoxyphene 60mg capsules	Dextropropoxyphene napsylate	60.000mg	Capsule	iii) Moderate opioids
322367008	Co-dydramol 20mg/500mg tablets	Dihydrocodeine tartrate/ Paracetamol	20.000mg + 500.000mg	Tablet	iii) Moderate opioids
20474311000001100	Dypracet 20mg/500mg tablets	Dihydrocodeine tartrate/ Paracetamol	20.000mg + 500.000mg	Tablet	iii) Moderate opioids
680111000001109	Remedeine tablets	Dihydrocodeine tartrate/ Paracetamol	20.000mg + 500.000mg	Tablet	iii) Moderate opioids
71011000001102	Acupan 30mg tablets	Nefopam hydrochloride	30.000mg	Tablet	iii) Moderate opioids
322303005	Nefopam 30mg tablets	Nefopam hydrochloride	30.000mg	Tablet	iii) Moderate opioids
3690911000001100	Aspav dispersible tablets	Aspirin/ Papaveretum	500.000mg + 7.710mg	Dispersible tablet	iv) Strong/very strong opioids
322321008	Aspirin 500mg / Papaveretum 7.71mg dispersible tablets sugar free	Aspirin/ Papaveretum	500.000mg + 7.710mg	Dispersible tablet	iv) Strong/very strong opioids
35545111000001100	Bunov 20micrograms/hour transdermal patches	Buprenorphine	20.000microgram/1.000hour	Transdermal patch	iv) Strong/very strong opioids
32484211000001100	Bupeaze 35micrograms/hour transdermal patches	Buprenorphine	35.000microgram/1.000hour	Transdermal patch	iv) Strong/very strong opioids
32484411000001100	Bupeaze 52.5micrograms/hour transdermal patches	Buprenorphine	52.500microgram/1.000hour	Transdermal patch	iv) Strong/very strong opioids
32484611000001100	Bupeaze 70micrograms/hour transdermal patches	Buprenorphine	70.000microgram/1.000hour	Transdermal patch	iv) Strong/very strong opioids
33546611000001100	Buplast 35micrograms/hour transdermal patches	Buprenorphine	35.000microgram/1.000hour	Transdermal patch	iv) Strong/very strong opioids
33546411000001100	Buplast 52.5micrograms/hour transdermal patches	Buprenorphine	52.500microgram/1.000hour	Transdermal patch	iv) Strong/very strong opioids
33548111000001100	Buplast 70micrograms/hour transdermal patches	Buprenorphine	70.000microgram/1.000hour	Transdermal patch	iv) Strong/very strong opioids
34552211000001100	Bupramyl 20micrograms/hour transdermal patches	Buprenorphine	20.000microgram/1.000hour	Transdermal patch	iv) Strong/very strong opioids
9567311000001100	Buprenorphine 20micrograms/hour transdermal patches	Buprenorphine	20.000microgram/1.000hour	Transdermal patch	iv) Strong/very strong opioids
35913711000001100	Buprenorphine 35micrograms/hour transdermal patches	Buprenorphine	35.000microgram/1.000hour	Transdermal patch	iv) Strong/very strong opioids
35913811000001100	Buprenorphine 52.5micrograms/hour transdermal patches	Buprenorphine	52.500microgram/1.000hour	Transdermal patch	iv) Strong/very strong opioids
35913911000001100	Buprenorphine 70micrograms/hour transdermal patches	Buprenorphine	70.000microgram/1.000hour	Transdermal patch	iv) Strong/very strong opioids
34839211000001100	Busiete 20micrograms/hour transdermal patches	Buprenorphine	20.000microgram/1.000hour	Transdermal patch	iv) Strong/very strong opioids
31278611000001100	Butec 20micrograms/hour transdermal patches	Buprenorphine	20.000microgram/1.000hour	Transdermal patch	iv) Strong/very strong opioids
9565911000001100	BuTrans 20micrograms/hour transdermal patches	Buprenorphine	20.000microgram/1.000hour	Transdermal patch	iv) Strong/very strong opioids
35543711000001100	Carlosafine 35micrograms/hour transdermal patches	Buprenorphine	35.000microgram/1.000hour	Transdermal patch	iv) Strong/very strong opioids
35543911000001100	Carlosafine 52.5micrograms/hour transdermal patches	Buprenorphine	52.500microgram/1.000hour	Transdermal patch	iv) Strong/very strong opioids
35544111000001100	Carlosafine 70micrograms/hour transdermal patches	Buprenorphine	70.000microgram/1.000hour	Transdermal patch	iv) Strong/very strong opioids
23446211000001100	Hapoctasin 35micrograms/hour transdermal patches	Buprenorphine	35.000microgram/1.000hour	Transdermal patch	iv) Strong/very strong opioids
23446411000001100	Hapoctasin 52.5micrograms/hour transdermal patches	Buprenorphine	52.500microgram/1.000hour	Transdermal patch	iv) Strong/very strong opioids
23446611000001100	Hapoctasin 70micrograms/hour transdermal patches	Buprenorphine	70.000microgram/1.000hour	Transdermal patch	iv) Strong/very strong opioids
33054611000001100	Panitaz 20micrograms/hour transdermal patches	Buprenorphine	20.000microgram/1.000hour	Transdermal patch	iv) Strong/very strong opioids
32576211000001100	Prenotrix 35micrograms/hour transdermal patches	Buprenorphine	35.000microgram/1.000hour	Transdermal patch	iv) Strong/very strong opioids
32643211000001100	Prenotrix 52.5micrograms/hour transdermal patches	Buprenorphine	52.500microgram/1.000hour	Transdermal patch	iv) Strong/very strong opioids
32643711000001100	Prenotrix 70micrograms/hour transdermal patches	Buprenorphine	70.000microgram/1.000hour	Transdermal patch	iv) Strong/very strong opioids
33039311000001100	Reletrans 20micrograms/hour transdermal patches	Buprenorphine	20.000microgram/1.000hour	Transdermal patch	iv) Strong/very strong opioids
34172511000001100	Relevtec 35micrograms/hour transdermal patches	Buprenorphine	35.000microgram/1.000hour	Transdermal patch	iv) Strong/very strong opioids
34172311000001100	Relevtec 52.5micrograms/hour transdermal patches	Buprenorphine	52.500microgram/1.000hour	Transdermal patch	iv) Strong/very strong opioids
34172111000001100	Relevtec 70micrograms/hour transdermal patches	Buprenorphine	70.000microgram/1.000hour	Transdermal patch	iv) Strong/very strong opioids
33481111000001100	Sevodyne 20micrograms/hour transdermal patches	Buprenorphine	20.000microgram/1.000hour	Transdermal patch	iv) Strong/very strong opioids
3446611000001100	Transtec 35micrograms/hour transdermal patches	Buprenorphine	35.000microgram/1.000hour	Transdermal patch	iv) Strong/very strong opioids
3448811000001100	Transtec 52.5micrograms/hour transdermal patches	Buprenorphine	52.500microgram/1.000hour	Transdermal patch	iv) Strong/very strong opioids
3449311000001100	Transtec 70micrograms/hour transdermal patches	Buprenorphine	70.000microgram/1.000hour	Transdermal patch	iv) Strong/very strong opioids
34911711000001100	Turgeon 35micrograms/hour transdermal patches	Buprenorphine	35.000microgram/1.000hour	Transdermal patch	iv) Strong/very strong opioids
34911911000001100	Turgeon 52.5micrograms/hour transdermal patches	Buprenorphine	52.500microgram/1.000hour	Transdermal patch	iv) Strong/very strong opioids
34912111000001100	Turgeon 70micrograms/hour transdermal patches	Buprenorphine	70.000microgram/1.000hour	Transdermal patch	iv) Strong/very strong opioids
322492007	Buprenorphine 400microgram sublingual tablets sugar free	Buprenorphine hydrochloride	400.000microgram	Sublingual tablet	iv) Strong/very strong opioids
762111000001101	Temgesic 400microgram sublingual tablets	Buprenorphine hydrochloride	400.000microgram	Sublingual tablet	iv) Strong/very strong opioids
19957411000001100	Tephine 400microgram sublingual tablets	Buprenorphine hydrochloride	400.000microgram	Sublingual tablet	iv) Strong/very strong opioids
36127911000001100	Morphine and Cocaine elixir	Cocaine hydrochloride/ Ethanol 90%/ Morphine hydrochloride/ Syrup	1.000gram/1.000litre + 125.000ml/1.000litre + 1.000gram/1.000litre + 250.000ml/1.000litre	Oral solution	iv) Strong/very strong opioids
322503009	Codeine 30mg tablets	Codeine phosphate	30.000mg	Tablet	iv) Strong/very strong opioids
322504003	Codeine 60mg tablets	Codeine phosphate	60.000mg	Tablet	iv) Strong/very strong opioids
322366004	Co-codamol 30mg/500mg capsules	Codeine phosphate/ Paracetamol	30.000mg + 500.000mg	Capsule	iv) Strong/very strong opioids
322323006	Co-codamol 30mg/500mg effervescent powder sachets sugar free	Codeine phosphate/ Paracetamol	30.000mg + 500.000mg	Effervescent powder	iv) Strong/very strong opioids
322365000	Co-codamol 30mg/500mg effervescent tablets	Codeine phosphate/ Paracetamol	30.000mg + 500.000mg	Effervescent tablet	iv) Strong/very strong opioids
322341003	Co-codamol 30mg/500mg tablets	Codeine phosphate/ Paracetamol	30.000mg + 500.000mg	Tablet	iv) Strong/very strong opioids
34625311000001100	Co-codamol 60mg/1000mg tablets	Codeine phosphate/ Paracetamol	60.000mg + 1.000gram	Tablet	iv) Strong/very strong opioids
35579011000001100	Emcozin 30mg/500mg tablets	Codeine phosphate/ Paracetamol	30.000mg + 500.000mg	Tablet	iv) Strong/very strong opioids
737111000001106	Kapake 30mg/500mg capsules	Codeine phosphate/ Paracetamol	30.000mg + 500.000mg	Capsule	iv) Strong/very strong opioids
7336011000001100	Kapake 30mg/500mg effervescent tablets	Codeine phosphate/ Paracetamol	30.000mg + 500.000mg	Effervescent tablet	iv) Strong/very strong opioids
232711000001100	Kapake 30mg/500mg tablets	Codeine phosphate/ Paracetamol	30.000mg + 500.000mg	Tablet	iv) Strong/very strong opioids
3253711000001100	Kapake Insts 30mg/500mg effervescent powder sachets	Codeine phosphate/ Paracetamol	30.000mg + 500.000mg	Effervescent powder	iv) Strong/very strong opioids
3251511000001100	Kapake Insts 60mg/1000mg effervescent powder sachets	Codeine phosphate/ Paracetamol	60.000mg + 1.000gram	Effervescent powder	iv) Strong/very strong opioids
98711000001103	Medocodene 30mg/500mg capsules	Codeine phosphate/ Paracetamol	30.000mg + 500.000mg	Capsule	iv) Strong/very strong opioids
9529311000001100	Medocodene 30mg/500mg effervescent tablets	Codeine phosphate/ Paracetamol	30.000mg + 500.000mg	Effervescent tablet	iv) Strong/very strong opioids
341211000001105	Solpadol 30mg/500mg caplets	Codeine phosphate/ Paracetamol	30.000mg + 500.000mg	Tablet	iv) Strong/very strong opioids
247311000001103	Solpadol 30mg/500mg capsules	Codeine phosphate/ Paracetamol	30.000mg + 500.000mg	Capsule	iv) Strong/very strong opioids
10411000001105	Solpadol 30mg/500mg effervescent tablets	Codeine phosphate/ Paracetamol	30.000mg + 500.000mg	Effervescent tablet	iv) Strong/very strong opioids
360311000001104	Tylex 30mg/500mg capsules	Codeine phosphate/ Paracetamol	30.000mg + 500.000mg	Capsule	iv) Strong/very strong opioids
68111000001102	Tylex 30mg/500mg effervescent tablets	Codeine phosphate/ Paracetamol	30.000mg + 500.000mg	Effervescent tablet	iv) Strong/very strong opioids
314111000001106	Zapain 30mg/500mg capsules	Codeine phosphate/ Paracetamol	30.000mg + 500.000mg	Capsule	iv) Strong/very strong opioids
75011000001100	Zapain 30mg/500mg tablets	Codeine phosphate/ Paracetamol	30.000mg + 500.000mg	Tablet	iv) Strong/very strong opioids
429811000001100	Diconal tablets	Cyclizine hydrochloride/ Dipipanone hydrochloride	30.000mg + 10.000mg	Tablet	iv) Strong/very strong opioids
322556006	Dipipanone 10mg / Cyclizine 30mg tablets	Cyclizine hydrochloride/ Dipipanone hydrochloride	30.000mg + 10.000mg	Tablet	iv) Strong/very strong opioids
35029011000001100	Skudexa 75mg/25mg tablets	Dexketoprofen/ Tramadol hydrochloride	25.000mg + 75.000mg	Tablet	iv) Strong/very strong opioids
35029711000001100	Tramadol 75mg / Dexketoprofen 25mg tablets	Dexketoprofen/ Tramadol hydrochloride	25.000mg + 75.000mg	Tablet	iv) Strong/very strong opioids
322515008	Dextromoramide 10mg tablets	Dextromoramide tartrate	10.000mg	Tablet	iv) Strong/very strong opioids
322514007	Dextromoramide 5mg tablets	Dextromoramide tartrate	5.000mg	Tablet	iv) Strong/very strong opioids
3759511000001100	Palfium 10mg tablets	Dextromoramide tartrate	10.000mg	Tablet	iv) Strong/very strong opioids
3760311000001100	Palfium 5mg tablets	Dextromoramide tartrate	5.000mg	Tablet	iv) Strong/very strong opioids
322522000	Diamorphine 10mg tablets	Diamorphine hydrochloride	10.000mg	Tablet	iv) Strong/very strong opioids
11719811000001100	Diamorphine 25mg/5ml oral solution	Diamorphine hydrochloride	5.000mg/1.000ml	Oral solution	iv) Strong/very strong opioids
11720111000001100	Diamorphine 3mg/5ml oral solution	Diamorphine hydrochloride	600.000microgram/1.000ml	Oral solution	iv) Strong/very strong opioids
348125006	Diamorphine hydrochloride powder	Diamorphine hydrochloride	1.000mg/1.000mg	Not applicable	iv) Strong/very strong opioids
3038211000001100	DF 118 Forte 40mg tablets	Dihydrocodeine tartrate	40.000mg	Tablet	iv) Strong/very strong opioids
3037811000001100	DHC Continus 120mg tablets	Dihydrocodeine tartrate	120.000mg	Modified-release tablet	iv) Strong/very strong opioids
3037111000001100	DHC Continus 60mg tablets	Dihydrocodeine tartrate	60.000mg	Modified-release tablet	iv) Strong/very strong opioids
3037511000001100	DHC Continus 90mg tablets	Dihydrocodeine tartrate	90.000mg	Modified-release tablet	iv) Strong/very strong opioids
322551001	Dihydrocodeine 120mg modified-release tablets	Dihydrocodeine tartrate	120.000mg	Modified-release tablet	iv) Strong/very strong opioids
322539003	Dihydrocodeine 30mg tablets	Dihydrocodeine tartrate	30.000mg	Tablet	iv) Strong/very strong opioids
322553003	Dihydrocodeine 40mg tablets	Dihydrocodeine tartrate	40.000mg	Tablet	iv) Strong/very strong opioids
322546007	Dihydrocodeine 60mg modified-release tablets	Dihydrocodeine tartrate	60.000mg	Modified-release tablet	iv) Strong/very strong opioids
322550000	Dihydrocodeine 90mg modified-release tablets	Dihydrocodeine tartrate	90.000mg	Modified-release tablet	iv) Strong/very strong opioids
322368003	Co-dydramol 30mg/500mg tablets	Dihydrocodeine tartrate/ Paracetamol	30.000mg + 500.000mg	Tablet	iv) Strong/very strong opioids
20474611000001100	Dypracet 30mg/500mg tablets	Dihydrocodeine tartrate/ Paracetamol	30.000mg + 500.000mg	Tablet	iv) Strong/very strong opioids
419911000001100	Remedeine Forte tablets	Dihydrocodeine tartrate/ Paracetamol	30.000mg + 500.000mg	Tablet	iv) Strong/very strong opioids
2838111000001100	Durogesic 100micrograms transdermal patches	Fentanyl	100.000microgram/1.000hour	Transdermal patch	iv) Strong/very strong opioids
2837011000001100	Durogesic 25micrograms transdermal patches	Fentanyl	25.000microgram/1.000hour	Transdermal patch	iv) Strong/very strong opioids
2836411000001100	Durogesic 50micrograms transdermal patches	Fentanyl	50.000microgram/1.000hour	Transdermal patch	iv) Strong/very strong opioids
2836711000001100	Durogesic 75micrograms transdermal patches	Fentanyl	75.000microgram/1.000hour	Transdermal patch	iv) Strong/very strong opioids
9090311000001100	Durogesic DTrans 100micrograms/hour transdermal patches	Fentanyl	100.000microgram/1.000hour	Transdermal patch	iv) Strong/very strong opioids
9751111000001100	Durogesic DTrans 12micrograms/hour transdermal patches	Fentanyl	12.000microgram/1.000hour	Transdermal patch	iv) Strong/very strong opioids
9089711000001100	Durogesic DTrans 25micrograms/hour transdermal patches	Fentanyl	25.000microgram/1.000hour	Transdermal patch	iv) Strong/very strong opioids
9089911000001100	Durogesic DTrans 50micrograms/hour transdermal patches	Fentanyl	50.000microgram/1.000hour	Transdermal patch	iv) Strong/very strong opioids
9090111000001100	Durogesic DTrans 75micrograms/hour transdermal patches	Fentanyl	75.000microgram/1.000hour	Transdermal patch	iv) Strong/very strong opioids
19487511000001100	Fencino 100micrograms/hour transdermal patches	Fentanyl	100.000microgram/1.000hour	Transdermal patch	iv) Strong/very strong opioids
19486711000001100	Fencino 12micrograms/hour transdermal patches	Fentanyl	12.000microgram/1.000hour	Transdermal patch	iv) Strong/very strong opioids
19486911000001100	Fencino 25micrograms/hour transdermal patches	Fentanyl	25.000microgram/1.000hour	Transdermal patch	iv) Strong/very strong opioids
19487111000001100	Fencino 50micrograms/hour transdermal patches	Fentanyl	50.000microgram/1.000hour	Transdermal patch	iv) Strong/very strong opioids
19487311000001100	Fencino 75micrograms/hour transdermal patches	Fentanyl	75.000microgram/1.000hour	Transdermal patch	iv) Strong/very strong opioids
12875111000001100	Fentalis Reservoir 100micrograms/hour transdermal patches	Fentanyl	100.000microgram/1.000hour	Transdermal patch	iv) Strong/very strong opioids
12874811000001100	Fentalis Reservoir 25micrograms/hour transdermal patches	Fentanyl	25.000microgram/1.000hour	Transdermal patch	iv) Strong/very strong opioids
12874911000001100	Fentalis Reservoir 50micrograms/hour transdermal patches	Fentanyl	50.000microgram/1.000hour	Transdermal patch	iv) Strong/very strong opioids
12875011000001100	Fentalis Reservoir 75micrograms/hour transdermal patches	Fentanyl	75.000microgram/1.000hour	Transdermal patch	iv) Strong/very strong opioids
36119911000001100	Fentanyl 100micrograms/hour transdermal patches	Fentanyl	100.000microgram/1.000hour	Transdermal patch	iv) Strong/very strong opioids
9752311000001100	Fentanyl 12micrograms/hour transdermal patches	Fentanyl	12.000microgram/1.000hour	Transdermal patch	iv) Strong/very strong opioids
36120011000001100	Fentanyl 25micrograms/hour transdermal patches	Fentanyl	25.000microgram/1.000hour	Transdermal patch	iv) Strong/very strong opioids
23707711000001100	Fentanyl 37.5microgram/hour transdermal patches	Fentanyl	37.500microgram/1.000hour	Transdermal patch	iv) Strong/very strong opioids
421136001	Fentanyl 40micrograms/dose transdermal system	Fentanyl	40.000microgram/1.000dose	Transdermal system	iv) Strong/very strong opioids
36120211000001100	Fentanyl 50micrograms/hour transdermal patches	Fentanyl	50.000microgram/1.000hour	Transdermal patch	iv) Strong/very strong opioids
36120311000001100	Fentanyl 75micrograms/hour transdermal patches	Fentanyl	75.000microgram/1.000hour	Transdermal patch	iv) Strong/very strong opioids
32463511000001100	Ionsys 40micrograms/dose transdermal system	Fentanyl	40.000microgram/1.000dose	Transdermal system	iv) Strong/very strong opioids
11085911000001100	Matrifen 100micrograms/hour transdermal patches	Fentanyl	100.000microgram/1.000hour	Transdermal patch	iv) Strong/very strong opioids
11084511000001100	Matrifen 12micrograms/hour transdermal patches	Fentanyl	12.000microgram/1.000hour	Transdermal patch	iv) Strong/very strong opioids
11084911000001100	Matrifen 25micrograms/hour transdermal patches	Fentanyl	25.000microgram/1.000hour	Transdermal patch	iv) Strong/very strong opioids
11085311000001100	Matrifen 50micrograms/hour transdermal patches	Fentanyl	50.000microgram/1.000hour	Transdermal patch	iv) Strong/very strong opioids
11085711000001100	Matrifen 75micrograms/hour transdermal patches	Fentanyl	75.000microgram/1.000hour	Transdermal patch	iv) Strong/very strong opioids
12882611000001100	Mezolar Matrix 100micrograms/hour transdermal patches	Fentanyl	100.000microgram/1.000hour	Transdermal patch	iv) Strong/very strong opioids
12881511000001100	Mezolar Matrix 12micrograms/hour transdermal patches	Fentanyl	12.000microgram/1.000hour	Transdermal patch	iv) Strong/very strong opioids
12881711000001100	Mezolar Matrix 25micrograms/hour transdermal patches	Fentanyl	25.000microgram/1.000hour	Transdermal patch	iv) Strong/very strong opioids
23682311000001100	Mezolar Matrix 37.5microgram/hour transdermal patches	Fentanyl	37.500microgram/1.000hour	Transdermal patch	iv) Strong/very strong opioids
12882011000001100	Mezolar Matrix 50micrograms/hour transdermal patches	Fentanyl	50.000microgram/1.000hour	Transdermal patch	iv) Strong/very strong opioids
12882411000001100	Mezolar Matrix 75micrograms/hour transdermal patches	Fentanyl	75.000microgram/1.000hour	Transdermal patch	iv) Strong/very strong opioids
24561011000001100	Mylafent 100micrograms/hour transdermal patches	Fentanyl	100.000microgram/1.000hour	Transdermal patch	iv) Strong/very strong opioids
24560211000001100	Mylafent 12micrograms/hour transdermal patches	Fentanyl	12.000microgram/1.000hour	Transdermal patch	iv) Strong/very strong opioids
24560411000001100	Mylafent 25micrograms/hour transdermal patches	Fentanyl	25.000microgram/1.000hour	Transdermal patch	iv) Strong/very strong opioids
24560611000001100	Mylafent 50micrograms/hour transdermal patches	Fentanyl	50.000microgram/1.000hour	Transdermal patch	iv) Strong/very strong opioids
24560811000001100	Mylafent 75micrograms/hour transdermal patches	Fentanyl	75.000microgram/1.000hour	Transdermal patch	iv) Strong/very strong opioids
35359911000001100	Opiodur 100micrograms/hour transdermal patches	Fentanyl	100.000microgram/1.000hour	Transdermal patch	iv) Strong/very strong opioids
35358711000001100	Opiodur 12micrograms/hour transdermal patches	Fentanyl	12.000microgram/1.000hour	Transdermal patch	iv) Strong/very strong opioids
35359311000001100	Opiodur 25micrograms/hour transdermal patches	Fentanyl	25.000microgram/1.000hour	Transdermal patch	iv) Strong/very strong opioids
35359511000001100	Opiodur 50micrograms/hour transdermal patches	Fentanyl	50.000microgram/1.000hour	Transdermal patch	iv) Strong/very strong opioids
35359711000001100	Opiodur 75micrograms/hour transdermal patches	Fentanyl	75.000microgram/1.000hour	Transdermal patch	iv) Strong/very strong opioids
13568111000001100	Osmach 100micrograms/hour transdermal patches	Fentanyl	100.000microgram/1.000hour	Transdermal patch	iv) Strong/very strong opioids
13567511000001100	Osmach 25micrograms/hour transdermal patches	Fentanyl	25.000microgram/1.000hour	Transdermal patch	iv) Strong/very strong opioids
13567711000001100	Osmach 50micrograms/hour transdermal patches	Fentanyl	50.000microgram/1.000hour	Transdermal patch	iv) Strong/very strong opioids
13567911000001100	Osmach 75micrograms/hour transdermal patches	Fentanyl	75.000microgram/1.000hour	Transdermal patch	iv) Strong/very strong opioids
15303011000001100	Osmanil 100micrograms/hour transdermal patches	Fentanyl	100.000microgram/1.000hour	Transdermal patch	iv) Strong/very strong opioids
16088911000001100	Osmanil 12micrograms/hour transdermal patches	Fentanyl	12.000microgram/1.000hour	Transdermal patch	iv) Strong/very strong opioids
15302411000001100	Osmanil 25micrograms/hour transdermal patches	Fentanyl	25.000microgram/1.000hour	Transdermal patch	iv) Strong/very strong opioids
15302611000001100	Osmanil 50micrograms/hour transdermal patches	Fentanyl	50.000microgram/1.000hour	Transdermal patch	iv) Strong/very strong opioids
15302811000001100	Osmanil 75micrograms/hour transdermal patches	Fentanyl	75.000microgram/1.000hour	Transdermal patch	iv) Strong/very strong opioids
9508911000001100	Tilofyl 100micrograms/hour transdermal patches	Fentanyl	100.000microgram/1.000hour	Transdermal patch	iv) Strong/very strong opioids
9508011000001100	Tilofyl 25micrograms/hour transdermal patches	Fentanyl	25.000microgram/1.000hour	Transdermal patch	iv) Strong/very strong opioids
9508211000001100	Tilofyl 50micrograms/hour transdermal patches	Fentanyl	50.000microgram/1.000hour	Transdermal patch	iv) Strong/very strong opioids
9508511000001100	Tilofyl 75micrograms/hour transdermal patches	Fentanyl	75.000microgram/1.000hour	Transdermal patch	iv) Strong/very strong opioids
15363811000001100	Victanyl 100micrograms/hour transdermal patches	Fentanyl	100.000microgram/1.000hour	Transdermal patch	iv) Strong/very strong opioids
32520211000001100	Victanyl 12micrograms/hour transdermal patches	Fentanyl	12.000microgram/1.000hour	Transdermal patch	iv) Strong/very strong opioids
15363211000001100	Victanyl 25micrograms/hour transdermal patches	Fentanyl	25.000microgram/1.000hour	Transdermal patch	iv) Strong/very strong opioids
15363411000001100	Victanyl 50micrograms/hour transdermal patches	Fentanyl	50.000microgram/1.000hour	Transdermal patch	iv) Strong/very strong opioids
15363611000001100	Victanyl 75micrograms/hour transdermal patches	Fentanyl	75.000microgram/1.000hour	Transdermal patch	iv) Strong/very strong opioids
30003011000001100	Yemex 100micrograms/hour transdermal patches	Fentanyl	100.000microgram/1.000hour	Transdermal patch	iv) Strong/very strong opioids
30001711000001100	Yemex 12micrograms/hour transdermal patches	Fentanyl	12.000microgram/1.000hour	Transdermal patch	iv) Strong/very strong opioids
30002011000001100	Yemex 25micrograms/hour transdermal patches	Fentanyl	25.000microgram/1.000hour	Transdermal patch	iv) Strong/very strong opioids
30002211000001100	Yemex 50micrograms/hour transdermal patches	Fentanyl	50.000microgram/1.000hour	Transdermal patch	iv) Strong/very strong opioids
30002711000001100	Yemex 75micrograms/hour transdermal patches	Fentanyl	75.000microgram/1.000hour	Transdermal patch	iv) Strong/very strong opioids
14948311000001100	Abstral 100microgram sublingual tablets	Fentanyl citrate	100.000microgram	Sublingual tablet	iv) Strong/very strong opioids
14950411000001100	Abstral 200microgram sublingual tablets	Fentanyl citrate	200.000microgram	Sublingual tablet	iv) Strong/very strong opioids
14949911000001100	Abstral 300microgram sublingual tablets	Fentanyl citrate	300.000microgram	Sublingual tablet	iv) Strong/very strong opioids
14949411000001100	Abstral 400microgram sublingual tablets	Fentanyl citrate	400.000microgram	Sublingual tablet	iv) Strong/very strong opioids
14949011000001100	Abstral 600microgram sublingual tablets	Fentanyl citrate	600.000microgram	Sublingual tablet	iv) Strong/very strong opioids
14948711000001100	Abstral 800microgram sublingual tablets	Fentanyl citrate	800.000microgram	Sublingual tablet	iv) Strong/very strong opioids
305111000001108	Actiq 1.2mg lozenges with integral oromucosal applicator	Fentanyl citrate	1.200mg	Lozenge	iv) Strong/very strong opioids
745311000001104	Actiq 1.6mg lozenges with integral oromucosal applicator	Fentanyl citrate	1.600mg	Lozenge	iv) Strong/very strong opioids
152911000001100	Actiq 200microgram lozenges with integral oromucosal applicator	Fentanyl citrate	200.000microgram	Lozenge	iv) Strong/very strong opioids
437011000001104	Actiq 400microgram lozenges with integral oromucosal applicator	Fentanyl citrate	400.000microgram	Lozenge	iv) Strong/very strong opioids
906611000001102	Actiq 600microgram lozenges with integral oromucosal applicator	Fentanyl citrate	600.000microgram	Lozenge	iv) Strong/very strong opioids
732011000001108	Actiq 800microgram lozenges with integral oromucosal applicator	Fentanyl citrate	800.000microgram	Lozenge	iv) Strong/very strong opioids
23523811000001100	Breakyl 200microgram buccal films	Fentanyl citrate	200.000microgram	Buccal film	iv) Strong/very strong opioids
23524511000001100	Breakyl 400microgram buccal films	Fentanyl citrate	400.000microgram	Buccal film	iv) Strong/very strong opioids
23524811000001100	Breakyl 800microgram buccal films	Fentanyl citrate	800.000microgram	Buccal film	iv) Strong/very strong opioids
37042311000001100	Cynril 1.2mg lozenges with integral oromucosal applicator	Fentanyl citrate	1.200mg	Lozenge	iv) Strong/very strong opioids
37046711000001100	Cynril 1.6mg lozenges with integral oromucosal applicator	Fentanyl citrate	1.600mg	Lozenge	iv) Strong/very strong opioids
37039311000001100	Cynril 200microgram lozenges with integral oromucosal applicator	Fentanyl citrate	200.000microgram	Lozenge	iv) Strong/very strong opioids
37039711000001100	Cynril 400microgram lozenges with integral oromucosal applicator	Fentanyl citrate	400.000microgram	Lozenge	iv) Strong/very strong opioids
37040211000001100	Cynril 600microgram lozenges with integral oromucosal applicator	Fentanyl citrate	600.000microgram	Lozenge	iv) Strong/very strong opioids
37040511000001100	Cynril 800microgram lozenges with integral oromucosal applicator	Fentanyl citrate	800.000microgram	Lozenge	iv) Strong/very strong opioids
14971111000001100	Effentora 100microgram buccal tablets	Fentanyl citrate	100.000microgram	Buccal tablet	iv) Strong/very strong opioids
14971411000001100	Effentora 200microgram buccal tablets	Fentanyl citrate	200.000microgram	Buccal tablet	iv) Strong/very strong opioids
14971711000001100	Effentora 400microgram buccal tablets	Fentanyl citrate	400.000microgram	Buccal tablet	iv) Strong/very strong opioids
14972811000001100	Effentora 600microgram buccal tablets	Fentanyl citrate	600.000microgram	Buccal tablet	iv) Strong/very strong opioids
14972311000001100	Effentora 800microgram buccal tablets	Fentanyl citrate	800.000microgram	Buccal tablet	iv) Strong/very strong opioids
134807007	Fentanyl 1.2mg lozenges	Fentanyl citrate	1.200mg	Lozenge	iv) Strong/very strong opioids
134806003	Fentanyl 1.6mg lozenges	Fentanyl citrate	1.600mg	Lozenge	iv) Strong/very strong opioids
14973311000001100	Fentanyl 100microgram buccal tablets sugar free	Fentanyl citrate	100.000microgram	Buccal tablet	iv) Strong/very strong opioids
14951911000001100	Fentanyl 100microgram sublingual tablets sugar free	Fentanyl citrate	100.000microgram	Sublingual tablet	iv) Strong/very strong opioids
16037611000001100	Fentanyl 100micrograms/dose nasal spray	Fentanyl citrate	100.000microgram/1.000dose	Spray	iv) Strong/very strong opioids
24446611000001100	Fentanyl 133microgram sublingual tablets sugar free	Fentanyl citrate	133.000microgram	Sublingual tablet	iv) Strong/very strong opioids
23560111000001100	Fentanyl 200microgram buccal films sugar free	Fentanyl citrate	200.000microgram	Buccal film	iv) Strong/very strong opioids
14973411000001100	Fentanyl 200microgram buccal tablets sugar free	Fentanyl citrate	200.000microgram	Buccal tablet	iv) Strong/very strong opioids
134812008	Fentanyl 200microgram lozenges	Fentanyl citrate	200.000microgram	Lozenge	iv) Strong/very strong opioids
14952011000001100	Fentanyl 200microgram sublingual tablets sugar free	Fentanyl citrate	200.000microgram	Sublingual tablet	iv) Strong/very strong opioids
16037711000001100	Fentanyl 200micrograms/dose nasal spray	Fentanyl citrate	200.000microgram/1.000dose	Spray	iv) Strong/very strong opioids
24446711000001100	Fentanyl 267microgram sublingual tablets sugar free	Fentanyl citrate	267.000microgram	Sublingual tablet	iv) Strong/very strong opioids
14952111000001100	Fentanyl 300microgram sublingual tablets sugar free	Fentanyl citrate	300.000microgram	Sublingual tablet	iv) Strong/very strong opioids
23560211000001100	Fentanyl 400microgram buccal films sugar free	Fentanyl citrate	400.000microgram	Buccal film	iv) Strong/very strong opioids
14973511000001100	Fentanyl 400microgram buccal tablets sugar free	Fentanyl citrate	400.000microgram	Buccal tablet	iv) Strong/very strong opioids
134810000	Fentanyl 400microgram lozenges	Fentanyl citrate	400.000microgram	Lozenge	iv) Strong/very strong opioids
14952211000001100	Fentanyl 400microgram sublingual tablets sugar free	Fentanyl citrate	400.000microgram	Sublingual tablet	iv) Strong/very strong opioids
17674111000001100	Fentanyl 400micrograms/dose nasal spray	Fentanyl citrate	400.000microgram/1.000dose	Spray	iv) Strong/very strong opioids
16037811000001100	Fentanyl 50micrograms/dose nasal spray	Fentanyl citrate	50.000microgram/1.000dose	Spray	iv) Strong/very strong opioids
24446811000001100	Fentanyl 533microgram sublingual tablets sugar free	Fentanyl citrate	533.000microgram	Sublingual tablet	iv) Strong/very strong opioids
14973611000001100	Fentanyl 600microgram buccal tablets sugar free	Fentanyl citrate	600.000microgram	Buccal tablet	iv) Strong/very strong opioids
134809005	Fentanyl 600microgram lozenges	Fentanyl citrate	600.000microgram	Lozenge	iv) Strong/very strong opioids
14952311000001100	Fentanyl 600microgram sublingual tablets sugar free	Fentanyl citrate	600.000microgram	Sublingual tablet	iv) Strong/very strong opioids
23560311000001100	Fentanyl 800microgram buccal films sugar free	Fentanyl citrate	800.000microgram	Buccal film	iv) Strong/very strong opioids
14973711000001100	Fentanyl 800microgram buccal tablets sugar free	Fentanyl citrate	800.000microgram	Buccal tablet	iv) Strong/very strong opioids
134808002	Fentanyl 800microgram lozenges	Fentanyl citrate	800.000microgram	Lozenge	iv) Strong/very strong opioids
14952411000001100	Fentanyl 800microgram sublingual tablets sugar free	Fentanyl citrate	800.000microgram	Sublingual tablet	iv) Strong/very strong opioids
16034711000001100	Instanyl 100micrograms/dose nasal spray	Fentanyl citrate	100.000microgram/1.000dose	Spray	iv) Strong/very strong opioids
16035311000001100	Instanyl 200micrograms/dose nasal spray	Fentanyl citrate	200.000microgram/1.000dose	Spray	iv) Strong/very strong opioids
16034111000001100	Instanyl 50micrograms/dose nasal spray	Fentanyl citrate	50.000microgram/1.000dose	Spray	iv) Strong/very strong opioids
17668011000001100	PecFent 100micrograms/dose nasal spray	Fentanyl citrate	100.000microgram/1.000dose	Spray	iv) Strong/very strong opioids
17668511000001100	PecFent 400micrograms/dose nasal spray	Fentanyl citrate	400.000microgram/1.000dose	Spray	iv) Strong/very strong opioids
24406811000001100	Recivit 133microgram sublingual tablets	Fentanyl citrate	133.000microgram	Sublingual tablet	iv) Strong/very strong opioids
24407111000001100	Recivit 267microgram sublingual tablets	Fentanyl citrate	267.000microgram	Sublingual tablet	iv) Strong/very strong opioids
24406311000001100	Recivit 400microgram sublingual tablets	Fentanyl citrate	400.000microgram	Sublingual tablet	iv) Strong/very strong opioids
24407411000001100	Recivit 533microgram sublingual tablets	Fentanyl citrate	533.000microgram	Sublingual tablet	iv) Strong/very strong opioids
24406511000001100	Recivit 800microgram sublingual tablets	Fentanyl citrate	800.000microgram	Sublingual tablet	iv) Strong/very strong opioids
322665006	Hydromorphone 1.3mg capsules	Hydromorphone hydrochloride	1.300mg	Capsule	iv) Strong/very strong opioids
36057211000001100	Hydromorphone 16mg modified-release capsules	Hydromorphone hydrochloride	16.000mg	Modified-release capsule	iv) Strong/very strong opioids
322667003	Hydromorphone 2.6mg capsules	Hydromorphone hydrochloride	2.600mg	Capsule	iv) Strong/very strong opioids
36057311000001100	Hydromorphone 24mg modified-release capsules	Hydromorphone hydrochloride	24.000mg	Modified-release capsule	iv) Strong/very strong opioids
36057411000001100	Hydromorphone 2mg modified-release capsules	Hydromorphone hydrochloride	2.000mg	Modified-release capsule	iv) Strong/very strong opioids
36057611000001100	Hydromorphone 4mg modified-release capsules	Hydromorphone hydrochloride	4.000mg	Modified-release capsule	iv) Strong/very strong opioids
36057711000001100	Hydromorphone 8mg modified-release capsules	Hydromorphone hydrochloride	8.000mg	Modified-release capsule	iv) Strong/very strong opioids
3836411000001100	Palladone 1.3mg capsules	Hydromorphone hydrochloride	1.300mg	Capsule	iv) Strong/very strong opioids
3837511000001100	Palladone 2.6mg capsules	Hydromorphone hydrochloride	2.600mg	Capsule	iv) Strong/very strong opioids
4001411000001100	Palladone SR 16mg capsules	Hydromorphone hydrochloride	16.000mg	Modified-release capsule	iv) Strong/very strong opioids
4004111000001100	Palladone SR 24mg capsules	Hydromorphone hydrochloride	24.000mg	Modified-release capsule	iv) Strong/very strong opioids
3869411000001100	Palladone SR 2mg capsules	Hydromorphone hydrochloride	2.000mg	Modified-release capsule	iv) Strong/very strong opioids
3838511000001100	Palladone SR 4mg capsules	Hydromorphone hydrochloride	4.000mg	Modified-release capsule	iv) Strong/very strong opioids
3870411000001100	Palladone SR 8mg capsules	Hydromorphone hydrochloride	8.000mg	Modified-release capsule	iv) Strong/very strong opioids
333936002	Meptazinol 200mg tablets	Meptazinol hydrochloride	200.000mg	Tablet	iv) Strong/very strong opioids
234611000001101	Meptid 200mg tablets	Meptazinol hydrochloride	200.000mg	Tablet	iv) Strong/very strong opioids
12140711000001100	Morphine hydrochloride 10mg/5ml oral solution	Morphine hydrochloride	2.000mg/1.000ml	Oral solution	iv) Strong/very strong opioids
322446009	Morphine hydrochloride 15mg suppositories	Morphine hydrochloride	15.000mg	Suppository	iv) Strong/very strong opioids
36128011000001100	Morphine hydrochloride powder	Morphine hydrochloride	1.000mg/1.000mg	Not applicable	iv) Strong/very strong opioids
219511000001108	Filnarine SR 100mg tablets	Morphine sulfate	100.000mg	Modified-release tablet	iv) Strong/very strong opioids
3075211000001100	Filnarine SR 10mg tablets	Morphine sulfate	10.000mg	Modified-release tablet	iv) Strong/very strong opioids
14930611000001100	Filnarine SR 200mg tablets	Morphine sulfate	200.000mg	Modified-release tablet	iv) Strong/very strong opioids
3078911000001100	Filnarine SR 30mg tablets	Morphine sulfate	30.000mg	Modified-release tablet	iv) Strong/very strong opioids
93411000001103	Filnarine SR 60mg tablets	Morphine sulfate	60.000mg	Modified-release tablet	iv) Strong/very strong opioids
3882211000001100	Morcap SR 100mg capsules	Morphine sulfate	100.000mg	Modified-release capsule	iv) Strong/very strong opioids
3881711000001100	Morcap SR 20mg capsules	Morphine sulfate	20.000mg	Modified-release capsule	iv) Strong/very strong opioids
4035011000001100	Morcap SR 50mg capsules	Morphine sulfate	50.000mg	Modified-release capsule	iv) Strong/very strong opioids
4527911000001100	Morphgesic SR 100mg tablets	Morphine sulfate	100.000mg	Modified-release tablet	iv) Strong/very strong opioids
4525911000001100	Morphgesic SR 10mg tablets	Morphine sulfate	10.000mg	Modified-release tablet	iv) Strong/very strong opioids
4526811000001100	Morphgesic SR 30mg tablets	Morphine sulfate	30.000mg	Modified-release tablet	iv) Strong/very strong opioids
4527211000001100	Morphgesic SR 60mg tablets	Morphine sulfate	60.000mg	Modified-release tablet	iv) Strong/very strong opioids
23400911000001100	Morphine 0.1% in Intrasite gel	Morphine sulfate	1.000mg/1.000ml	Gel	iv) Strong/very strong opioids
24216811000001100	Morphine 0.2% in Intrasite gel	Morphine sulfate	2.000mg/1.000ml	Gel	iv) Strong/very strong opioids
36125811000001100	Morphine 100mg modified-release capsules	Morphine sulfate	100.000mg	Modified-release capsule	iv) Strong/very strong opioids
4110711000001100	Morphine 100mg modified-release granules sachets sugar free	Morphine sulfate	100.000mg	Modified-release granules	iv) Strong/very strong opioids
36126211000001100	Morphine 100mg modified-release tablets	Morphine sulfate	100.000mg	Modified-release tablet	iv) Strong/very strong opioids
36126411000001100	Morphine 10mg modified-release capsules	Morphine sulfate	10.000mg	Modified-release capsule	iv) Strong/very strong opioids
36126511000001100	Morphine 10mg modified-release tablets	Morphine sulfate	10.000mg	Modified-release tablet	iv) Strong/very strong opioids
322708003	Morphine 10mg tablets	Morphine sulfate	10.000mg	Tablet	iv) Strong/very strong opioids
36126611000001100	Morphine 120mg modified-release capsules	Morphine sulfate	120.000mg	Modified-release capsule	iv) Strong/very strong opioids
36126711000001100	Morphine 150mg modified-release capsules	Morphine sulfate	150.000mg	Modified-release capsule	iv) Strong/very strong opioids
36126811000001100	Morphine 15mg modified-release tablets	Morphine sulfate	15.000mg	Modified-release tablet	iv) Strong/very strong opioids
36126911000001100	Morphine 200mg modified-release capsules	Morphine sulfate	200.000mg	Modified-release capsule	iv) Strong/very strong opioids
4110811000001100	Morphine 200mg modified-release granules sachets sugar free	Morphine sulfate	200.000mg	Modified-release granules	iv) Strong/very strong opioids
36127011000001100	Morphine 200mg modified-release tablets	Morphine sulfate	200.000mg	Modified-release tablet	iv) Strong/very strong opioids
36127111000001100	Morphine 20mg modified-release capsules	Morphine sulfate	20.000mg	Modified-release capsule	iv) Strong/very strong opioids
4389411000001100	Morphine 20mg modified-release granules sachets sugar free	Morphine sulfate	20.000mg	Modified-release granules	iv) Strong/very strong opioids
322709006	Morphine 20mg tablets	Morphine sulfate	20.000mg	Tablet	iv) Strong/very strong opioids
36127211000001100	Morphine 30mg modified-release capsules	Morphine sulfate	30.000mg	Modified-release capsule	iv) Strong/very strong opioids
4389511000001100	Morphine 30mg modified-release granules sachets sugar free	Morphine sulfate	30.000mg	Modified-release granules	iv) Strong/very strong opioids
36127311000001100	Morphine 30mg modified-release tablets	Morphine sulfate	30.000mg	Modified-release tablet	iv) Strong/very strong opioids
36127411000001100	Morphine 50mg modified-release capsules	Morphine sulfate	50.000mg	Modified-release capsule	iv) Strong/very strong opioids
322728004	Morphine 50mg tablets	Morphine sulfate	50.000mg	Tablet	iv) Strong/very strong opioids
36127511000001100	Morphine 5mg modified-release tablets	Morphine sulfate	5.000mg	Modified-release tablet	iv) Strong/very strong opioids
36127611000001100	Morphine 60mg modified-release capsules	Morphine sulfate	60.000mg	Modified-release capsule	iv) Strong/very strong opioids
4110911000001100	Morphine 60mg modified-release granules sachets sugar free	Morphine sulfate	60.000mg	Modified-release granules	iv) Strong/very strong opioids
36127711000001100	Morphine 60mg modified-release tablets	Morphine sulfate	60.000mg	Modified-release tablet	iv) Strong/very strong opioids
36127811000001100	Morphine 90mg modified-release capsules	Morphine sulfate	90.000mg	Modified-release capsule	iv) Strong/very strong opioids
3631411000001100	Morphine sulfate 100mg/5ml oral solution unit dose vials sugar free	Morphine sulfate	20.000mg/1.000ml	Oral solution	iv) Strong/very strong opioids
322432009	Morphine sulfate 10mg suppositories	Morphine sulfate	10.000mg	Suppository	iv) Strong/very strong opioids
36128311000001100	Morphine sulfate 10mg/5ml oral solution	Morphine sulfate	2.000mg/1.000ml	Oral solution	iv) Strong/very strong opioids
3521311000001100	Morphine sulfate 10mg/5ml oral solution unit dose vials sugar free	Morphine sulfate	2.000mg/1.000ml	Oral solution	iv) Strong/very strong opioids
322428003	Morphine sulfate 15mg suppositories	Morphine sulfate	15.000mg	Suppository	iv) Strong/very strong opioids
322433004	Morphine sulfate 20mg suppositories	Morphine sulfate	20.000mg	Suppository	iv) Strong/very strong opioids
36128611000001100	Morphine sulfate 20mg/ml oral solution sugar free	Morphine sulfate	20.000mg/1.000ml	Oral solution	iv) Strong/very strong opioids
322455007	Morphine sulfate 30mg suppositories	Morphine sulfate	30.000mg	Suppository	iv) Strong/very strong opioids
3631511000001100	Morphine sulfate 30mg/5ml oral solution unit dose vials sugar free	Morphine sulfate	6.000mg/1.000ml	Oral solution	iv) Strong/very strong opioids
12143711000001100	Morphine sulfate 5mg/5ml oral solution	Morphine sulfate	1.000mg/1.000ml	Oral solution	iv) Strong/very strong opioids
36129111000001100	Morphine sulfate powder	Morphine sulfate	1.000mg/1.000mg	Not applicable	iv) Strong/very strong opioids
2883611000001100	MST Continus 100mg tablets	Morphine sulfate	100.000mg	Modified-release tablet	iv) Strong/very strong opioids
3077711000001100	MST Continus 10mg tablets	Morphine sulfate	10.000mg	Modified-release tablet	iv) Strong/very strong opioids
272811000001105	MST Continus 15mg tablets	Morphine sulfate	15.000mg	Modified-release tablet	iv) Strong/very strong opioids
394011000001106	MST Continus 200mg tablets	Morphine sulfate	200.000mg	Modified-release tablet	iv) Strong/very strong opioids
3078711000001100	MST Continus 30mg tablets	Morphine sulfate	30.000mg	Modified-release tablet	iv) Strong/very strong opioids
922411000001105	MST Continus 5mg tablets	Morphine sulfate	5.000mg	Modified-release tablet	iv) Strong/very strong opioids
2883211000001100	MST Continus 60mg tablets	Morphine sulfate	60.000mg	Modified-release tablet	iv) Strong/very strong opioids
4088611000001100	MST Continus suspension 100mg granules sachets	Morphine sulfate	100.000mg	Modified-release granules	iv) Strong/very strong opioids
4089211000001100	MST Continus suspension 200mg granules sachets	Morphine sulfate	200.000mg	Modified-release granules	iv) Strong/very strong opioids
4379311000001100	MST Continus suspension 20mg granules sachets	Morphine sulfate	20.000mg	Modified-release granules	iv) Strong/very strong opioids
4380011000001100	MST Continus suspension 30mg granules sachets	Morphine sulfate	30.000mg	Modified-release granules	iv) Strong/very strong opioids
4088311000001100	MST Continus suspension 60mg granules sachets	Morphine sulfate	60.000mg	Modified-release granules	iv) Strong/very strong opioids
3883211000001100	MXL 120mg capsules	Morphine sulfate	120.000mg	Modified-release capsule	iv) Strong/very strong opioids
3882911000001100	MXL 150mg capsules	Morphine sulfate	150.000mg	Modified-release capsule	iv) Strong/very strong opioids
4388011000001100	MXL 200mg capsules	Morphine sulfate	200.000mg	Modified-release capsule	iv) Strong/very strong opioids
3651811000001100	MXL 30mg capsules	Morphine sulfate	30.000mg	Modified-release capsule	iv) Strong/very strong opioids
3778211000001100	MXL 60mg capsules	Morphine sulfate	60.000mg	Modified-release capsule	iv) Strong/very strong opioids
3882611000001100	MXL 90mg capsules	Morphine sulfate	90.000mg	Modified-release capsule	iv) Strong/very strong opioids
3608411000001100	Oramorph 100mg/5ml oral solution unit dose vials	Morphine sulfate	20.000mg/1.000ml	Oral solution	iv) Strong/very strong opioids
3164311000001100	Oramorph 10mg/5ml oral solution	Morphine sulfate	2.000mg/1.000ml	Oral solution	iv) Strong/very strong opioids
3331611000001100	Oramorph 10mg/5ml oral solution unit dose vials	Morphine sulfate	2.000mg/1.000ml	Oral solution	iv) Strong/very strong opioids
3453511000001100	Oramorph 20mg/ml concentrated oral solution	Morphine sulfate	20.000mg/1.000ml	Oral solution	iv) Strong/very strong opioids
3609711000001100	Oramorph 30mg/5ml oral solution unit dose vials	Morphine sulfate	6.000mg/1.000ml	Oral solution	iv) Strong/very strong opioids
2898611000001100	Sevredol 10mg tablets	Morphine sulfate	10.000mg	Tablet	iv) Strong/very strong opioids
3164111000001100	Sevredol 10mg/5ml oral solution	Morphine sulfate	2.000mg/1.000ml	Oral solution	iv) Strong/very strong opioids
3077311000001100	Sevredol 20mg tablets	Morphine sulfate	20.000mg	Tablet	iv) Strong/very strong opioids
3451411000001100	Sevredol 20mg/ml concentrated oral solution	Morphine sulfate	20.000mg/1.000ml	Oral solution	iv) Strong/very strong opioids
3079311000001100	Sevredol 50mg tablets	Morphine sulfate	50.000mg	Tablet	iv) Strong/very strong opioids
3881611000001100	Zomorph 100mg modified-release capsules	Morphine sulfate	100.000mg	Modified-release capsule	iv) Strong/very strong opioids
3652111000001100	Zomorph 10mg modified-release capsules	Morphine sulfate	10.000mg	Modified-release capsule	iv) Strong/very strong opioids
4035511000001100	Zomorph 200mg modified-release capsules	Morphine sulfate	200.000mg	Modified-release capsule	iv) Strong/very strong opioids
3651611000001100	Zomorph 30mg modified-release capsules	Morphine sulfate	30.000mg	Modified-release capsule	iv) Strong/very strong opioids
3778011000001100	Zomorph 60mg modified-release capsules	Morphine sulfate	60.000mg	Modified-release capsule	iv) Strong/very strong opioids
14985811000001100	Oxycodone 10mg / Naloxone 5mg modified-release tablets	Naloxone hydrochloride/ Oxycodone hydrochloride	5.000mg + 10.000mg	Modified-release tablet	iv) Strong/very strong opioids
14985911000001100	Oxycodone 20mg / Naloxone 10mg modified-release tablets	Naloxone hydrochloride/ Oxycodone hydrochloride	10.000mg + 20.000mg	Modified-release tablet	iv) Strong/very strong opioids
15852811000001100	Oxycodone 40mg / Naloxone 20mg modified-release tablets	Naloxone hydrochloride/ Oxycodone hydrochloride	20.000mg + 40.000mg	Modified-release tablet	iv) Strong/very strong opioids
15852911000001100	Oxycodone 5mg / Naloxone 2.5mg modified-release tablets	Naloxone hydrochloride/ Oxycodone hydrochloride	2.500mg + 5.000mg	Modified-release tablet	iv) Strong/very strong opioids
14975711000001100	Targinact 10mg/5mg modified-release tablets	Naloxone hydrochloride/ Oxycodone hydrochloride	5.000mg + 10.000mg	Modified-release tablet	iv) Strong/very strong opioids
14976011000001100	Targinact 20mg/10mg modified-release tablets	Naloxone hydrochloride/ Oxycodone hydrochloride	10.000mg + 20.000mg	Modified-release tablet	iv) Strong/very strong opioids
15851311000001100	Targinact 40mg/20mg modified-release tablets	Naloxone hydrochloride/ Oxycodone hydrochloride	20.000mg + 40.000mg	Modified-release tablet	iv) Strong/very strong opioids
15850911000001100	Targinact 5mg/2.5mg modified-release tablets	Naloxone hydrochloride/ Oxycodone hydrochloride	2.500mg + 5.000mg	Modified-release tablet	iv) Strong/very strong opioids
30719811000001100	Abtard 10mg modified-release tablets	Oxycodone hydrochloride	10.000mg	Modified-release tablet	iv) Strong/very strong opioids
30720111000001100	Abtard 15mg modified-release tablets	Oxycodone hydrochloride	15.000mg	Modified-release tablet	iv) Strong/very strong opioids
30720511000001100	Abtard 20mg modified-release tablets	Oxycodone hydrochloride	20.000mg	Modified-release tablet	iv) Strong/very strong opioids
30721111000001100	Abtard 30mg modified-release tablets	Oxycodone hydrochloride	30.000mg	Modified-release tablet	iv) Strong/very strong opioids
30720811000001100	Abtard 40mg modified-release tablets	Oxycodone hydrochloride	40.000mg	Modified-release tablet	iv) Strong/very strong opioids
30719311000001100	Abtard 5mg modified-release tablets	Oxycodone hydrochloride	5.000mg	Modified-release tablet	iv) Strong/very strong opioids
30721411000001100	Abtard 60mg modified-release tablets	Oxycodone hydrochloride	60.000mg	Modified-release tablet	iv) Strong/very strong opioids
30721711000001100	Abtard 80mg modified-release tablets	Oxycodone hydrochloride	80.000mg	Modified-release tablet	iv) Strong/very strong opioids
31323511000001100	Carexil 10mg modified-release tablets	Oxycodone hydrochloride	10.000mg	Modified-release tablet	iv) Strong/very strong opioids
31324011000001100	Carexil 20mg modified-release tablets	Oxycodone hydrochloride	20.000mg	Modified-release tablet	iv) Strong/very strong opioids
32196811000001100	Carexil 40mg modified-release tablets	Oxycodone hydrochloride	40.000mg	Modified-release tablet	iv) Strong/very strong opioids
31322211000001100	Carexil 5mg modified-release tablets	Oxycodone hydrochloride	5.000mg	Modified-release tablet	iv) Strong/very strong opioids
32197311000001100	Carexil 80mg modified-release tablets	Oxycodone hydrochloride	80.000mg	Modified-release tablet	iv) Strong/very strong opioids
23366811000001100	Dolocodon PR 10mg tablets	Oxycodone hydrochloride	10.000mg	Modified-release tablet	iv) Strong/very strong opioids
23020611000001100	Dolocodon PR 20mg tablets	Oxycodone hydrochloride	20.000mg	Modified-release tablet	iv) Strong/very strong opioids
23020811000001100	Dolocodon PR 40mg tablets	Oxycodone hydrochloride	40.000mg	Modified-release tablet	iv) Strong/very strong opioids
23047311000001100	Dolocodon PR 5mg tablets	Oxycodone hydrochloride	5.000mg	Modified-release tablet	iv) Strong/very strong opioids
35857611000001100	Ixyldone 10mg modified-release tablets	Oxycodone hydrochloride	10.000mg	Modified-release tablet	iv) Strong/very strong opioids
35857811000001100	Ixyldone 15mg modified-release tablets	Oxycodone hydrochloride	15.000mg	Modified-release tablet	iv) Strong/very strong opioids
35858311000001100	Ixyldone 20mg modified-release tablets	Oxycodone hydrochloride	20.000mg	Modified-release tablet	iv) Strong/very strong opioids
35857411000001100	Ixyldone 30mg modified-release tablets	Oxycodone hydrochloride	30.000mg	Modified-release tablet	iv) Strong/very strong opioids
35857911000001100	Ixyldone 40mg modified-release tablets	Oxycodone hydrochloride	40.000mg	Modified-release tablet	iv) Strong/very strong opioids
35853511000001100	Ixyldone 5mg modified-release tablets	Oxycodone hydrochloride	5.000mg	Modified-release tablet	iv) Strong/very strong opioids
35858711000001100	Ixyldone 60mg modified-release tablets	Oxycodone hydrochloride	60.000mg	Modified-release tablet	iv) Strong/very strong opioids
35859011000001100	Ixyldone 80mg modified-release tablets	Oxycodone hydrochloride	80.000mg	Modified-release tablet	iv) Strong/very strong opioids
33629211000001100	Leveraxo 10mg modified-release tablets	Oxycodone hydrochloride	10.000mg	Modified-release tablet	iv) Strong/very strong opioids
33629411000001100	Leveraxo 20mg modified-release tablets	Oxycodone hydrochloride	20.000mg	Modified-release tablet	iv) Strong/very strong opioids
33629611000001100	Leveraxo 30mg modified-release tablets	Oxycodone hydrochloride	30.000mg	Modified-release tablet	iv) Strong/very strong opioids
33629811000001100	Leveraxo 40mg modified-release tablets	Oxycodone hydrochloride	40.000mg	Modified-release tablet	iv) Strong/very strong opioids
33629011000001100	Leveraxo 5mg modified-release tablets	Oxycodone hydrochloride	5.000mg	Modified-release tablet	iv) Strong/very strong opioids
33630011000001100	Leveraxo 60mg modified-release tablets	Oxycodone hydrochloride	60.000mg	Modified-release tablet	iv) Strong/very strong opioids
33630211000001100	Leveraxo 80mg modified-release tablets	Oxycodone hydrochloride	80.000mg	Modified-release tablet	iv) Strong/very strong opioids
20937711000001100	Longtec 10mg modified-release tablets	Oxycodone hydrochloride	10.000mg	Modified-release tablet	iv) Strong/very strong opioids
29838211000001100	Longtec 120mg modified-release tablets	Oxycodone hydrochloride	120.000mg	Modified-release tablet	iv) Strong/very strong opioids
29838411000001100	Longtec 15mg modified-release tablets	Oxycodone hydrochloride	15.000mg	Modified-release tablet	iv) Strong/very strong opioids
20937911000001100	Longtec 20mg modified-release tablets	Oxycodone hydrochloride	20.000mg	Modified-release tablet	iv) Strong/very strong opioids
29838611000001100	Longtec 30mg modified-release tablets	Oxycodone hydrochloride	30.000mg	Modified-release tablet	iv) Strong/very strong opioids
20938111000001100	Longtec 40mg modified-release tablets	Oxycodone hydrochloride	40.000mg	Modified-release tablet	iv) Strong/very strong opioids
20937511000001100	Longtec 5mg modified-release tablets	Oxycodone hydrochloride	5.000mg	Modified-release tablet	iv) Strong/very strong opioids
29838811000001100	Longtec 60mg modified-release tablets	Oxycodone hydrochloride	60.000mg	Modified-release tablet	iv) Strong/very strong opioids
20938311000001100	Longtec 80mg modified-release tablets	Oxycodone hydrochloride	80.000mg	Modified-release tablet	iv) Strong/very strong opioids
22686711000001100	Lynlor 10mg capsules	Oxycodone hydrochloride	10.000mg	Capsule	iv) Strong/very strong opioids
22686911000001100	Lynlor 20mg capsules	Oxycodone hydrochloride	20.000mg	Capsule	iv) Strong/very strong opioids
22686511000001100	Lynlor 5mg capsules	Oxycodone hydrochloride	5.000mg	Capsule	iv) Strong/very strong opioids
34051611000001100	Onexila XL 10mg tablets	Oxycodone hydrochloride	10.000mg	Modified-release tablet	iv) Strong/very strong opioids
34051911000001100	Onexila XL 20mg tablets	Oxycodone hydrochloride	20.000mg	Modified-release tablet	iv) Strong/very strong opioids
34051311000001100	Onexila XL 40mg tablets	Oxycodone hydrochloride	40.000mg	Modified-release tablet	iv) Strong/very strong opioids
34052211000001100	Onexila XL 80mg tablets	Oxycodone hydrochloride	80.000mg	Modified-release tablet	iv) Strong/very strong opioids
29677811000001100	Oxeltra 10mg modified-release tablets	Oxycodone hydrochloride	10.000mg	Modified-release tablet	iv) Strong/very strong opioids
29678111000001100	Oxeltra 15mg modified-release tablets	Oxycodone hydrochloride	15.000mg	Modified-release tablet	iv) Strong/very strong opioids
29678311000001100	Oxeltra 20mg modified-release tablets	Oxycodone hydrochloride	20.000mg	Modified-release tablet	iv) Strong/very strong opioids
29677211000001100	Oxeltra 30mg modified-release tablets	Oxycodone hydrochloride	30.000mg	Modified-release tablet	iv) Strong/very strong opioids
29677611000001100	Oxeltra 40mg modified-release tablets	Oxycodone hydrochloride	40.000mg	Modified-release tablet	iv) Strong/very strong opioids
29650311000001100	Oxeltra 5mg modified-release tablets	Oxycodone hydrochloride	5.000mg	Modified-release tablet	iv) Strong/very strong opioids
29677411000001100	Oxeltra 60mg modified-release tablets	Oxycodone hydrochloride	60.000mg	Modified-release tablet	iv) Strong/very strong opioids
29676711000001100	Oxeltra 80mg modified-release tablets	Oxycodone hydrochloride	80.000mg	Modified-release tablet	iv) Strong/very strong opioids
322692000	Oxycodone 10mg capsules	Oxycodone hydrochloride	10.000mg	Capsule	iv) Strong/very strong opioids
36129511000001100	Oxycodone 10mg modified-release tablets	Oxycodone hydrochloride	10.000mg	Modified-release tablet	iv) Strong/very strong opioids
36130011000001100	Oxycodone 10mg/ml oral solution sugar free	Oxycodone hydrochloride	10.000mg/1.000ml	Oral solution	iv) Strong/very strong opioids
18645511000001100	Oxycodone 120mg modified-release tablets	Oxycodone hydrochloride	120.000mg	Modified-release tablet	iv) Strong/very strong opioids
36130211000001100	Oxycodone 15mg modified-release tablets	Oxycodone hydrochloride	15.000mg	Modified-release tablet	iv) Strong/very strong opioids
322693005	Oxycodone 20mg capsules	Oxycodone hydrochloride	20.000mg	Capsule	iv) Strong/very strong opioids
36130411000001100	Oxycodone 20mg modified-release tablets	Oxycodone hydrochloride	20.000mg	Modified-release tablet	iv) Strong/very strong opioids
36130711000001100	Oxycodone 30mg modified-release tablets	Oxycodone hydrochloride	30.000mg	Modified-release tablet	iv) Strong/very strong opioids
36130911000001100	Oxycodone 40mg modified-release tablets	Oxycodone hydrochloride	40.000mg	Modified-release tablet	iv) Strong/very strong opioids
322691007	Oxycodone 5mg capsules	Oxycodone hydrochloride	5.000mg	Capsule	iv) Strong/very strong opioids
36131011000001100	Oxycodone 5mg modified-release tablets	Oxycodone hydrochloride	5.000mg	Modified-release tablet	iv) Strong/very strong opioids
36131211000001100	Oxycodone 5mg/5ml oral solution sugar free	Oxycodone hydrochloride	1.000mg/1.000ml	Oral solution	iv) Strong/very strong opioids
36131311000001100	Oxycodone 60mg modified-release tablets	Oxycodone hydrochloride	60.000mg	Modified-release tablet	iv) Strong/very strong opioids
36131511000001100	Oxycodone 80mg modified-release tablets	Oxycodone hydrochloride	80.000mg	Modified-release tablet	iv) Strong/very strong opioids
2891711000001100	OxyContin 10mg modified-release tablets	Oxycodone hydrochloride	10.000mg	Modified-release tablet	iv) Strong/very strong opioids
18641711000001100	OxyContin 120mg modified-release tablets	Oxycodone hydrochloride	120.000mg	Modified-release tablet	iv) Strong/very strong opioids
18645111000001100	OxyContin 15mg modified-release tablets	Oxycodone hydrochloride	15.000mg	Modified-release tablet	iv) Strong/very strong opioids
2896611000001100	OxyContin 20mg modified-release tablets	Oxycodone hydrochloride	20.000mg	Modified-release tablet	iv) Strong/very strong opioids
18644611000001100	OxyContin 30mg modified-release tablets	Oxycodone hydrochloride	30.000mg	Modified-release tablet	iv) Strong/very strong opioids
2897211000001100	OxyContin 40mg modified-release tablets	Oxycodone hydrochloride	40.000mg	Modified-release tablet	iv) Strong/very strong opioids
4074911000001100	OxyContin 5mg modified-release tablets	Oxycodone hydrochloride	5.000mg	Modified-release tablet	iv) Strong/very strong opioids
18643311000001100	OxyContin 60mg modified-release tablets	Oxycodone hydrochloride	60.000mg	Modified-release tablet	iv) Strong/very strong opioids
2898111000001100	OxyContin 80mg modified-release tablets	Oxycodone hydrochloride	80.000mg	Modified-release tablet	iv) Strong/very strong opioids
20968811000001100	Oxylan 10mg modified-release tablets	Oxycodone hydrochloride	10.000mg	Modified-release tablet	iv) Strong/very strong opioids
20969011000001100	Oxylan 20mg modified-release tablets	Oxycodone hydrochloride	20.000mg	Modified-release tablet	iv) Strong/very strong opioids
20969211000001100	Oxylan 40mg modified-release tablets	Oxycodone hydrochloride	40.000mg	Modified-release tablet	iv) Strong/very strong opioids
20968611000001100	Oxylan 5mg modified-release tablets	Oxycodone hydrochloride	5.000mg	Modified-release tablet	iv) Strong/very strong opioids
20969411000001100	Oxylan 80mg modified-release tablets	Oxycodone hydrochloride	80.000mg	Modified-release tablet	iv) Strong/very strong opioids
2896011000001100	OxyNorm 10mg capsules	Oxycodone hydrochloride	10.000mg	Capsule	iv) Strong/very strong opioids
2897511000001100	OxyNorm 10mg/ml concentrate oral solution	Oxycodone hydrochloride	10.000mg/1.000ml	Oral solution	iv) Strong/very strong opioids
2896311000001100	OxyNorm 20mg capsules	Oxycodone hydrochloride	20.000mg	Capsule	iv) Strong/very strong opioids
2895711000001100	OxyNorm 5mg capsules	Oxycodone hydrochloride	5.000mg	Capsule	iv) Strong/very strong opioids
2898211000001100	OxyNorm liquid 5mg/5ml oral solution	Oxycodone hydrochloride	1.000mg/1.000ml	Oral solution	iv) Strong/very strong opioids
35846211000001100	Oxypro 10mg modified-release tablets	Oxycodone hydrochloride	10.000mg	Modified-release tablet	iv) Strong/very strong opioids
35846411000001100	Oxypro 15mg modified-release tablets	Oxycodone hydrochloride	15.000mg	Modified-release tablet	iv) Strong/very strong opioids
35846611000001100	Oxypro 20mg modified-release tablets	Oxycodone hydrochloride	20.000mg	Modified-release tablet	iv) Strong/very strong opioids
35846811000001100	Oxypro 30mg modified-release tablets	Oxycodone hydrochloride	30.000mg	Modified-release tablet	iv) Strong/very strong opioids
35847011000001100	Oxypro 40mg modified-release tablets	Oxycodone hydrochloride	40.000mg	Modified-release tablet	iv) Strong/very strong opioids
35846011000001100	Oxypro 5mg modified-release tablets	Oxycodone hydrochloride	5.000mg	Modified-release tablet	iv) Strong/very strong opioids
35847211000001100	Oxypro 60mg modified-release tablets	Oxycodone hydrochloride	60.000mg	Modified-release tablet	iv) Strong/very strong opioids
35847411000001100	Oxypro 80mg modified-release tablets	Oxycodone hydrochloride	80.000mg	Modified-release tablet	iv) Strong/very strong opioids
24467111000001100	Reltebon 10mg modified-release tablets	Oxycodone hydrochloride	10.000mg	Modified-release tablet	iv) Strong/very strong opioids
27992811000001100	Reltebon 15mg modified-release tablets	Oxycodone hydrochloride	15.000mg	Modified-release tablet	iv) Strong/very strong opioids
24467411000001100	Reltebon 20mg modified-release tablets	Oxycodone hydrochloride	20.000mg	Modified-release tablet	iv) Strong/very strong opioids
27993011000001100	Reltebon 30mg modified-release tablets	Oxycodone hydrochloride	30.000mg	Modified-release tablet	iv) Strong/very strong opioids
24467711000001100	Reltebon 40mg modified-release tablets	Oxycodone hydrochloride	40.000mg	Modified-release tablet	iv) Strong/very strong opioids
24466911000001100	Reltebon 5mg modified-release tablets	Oxycodone hydrochloride	5.000mg	Modified-release tablet	iv) Strong/very strong opioids
27993311000001100	Reltebon 60mg modified-release tablets	Oxycodone hydrochloride	60.000mg	Modified-release tablet	iv) Strong/very strong opioids
24467911000001100	Reltebon 80mg modified-release tablets	Oxycodone hydrochloride	80.000mg	Modified-release tablet	iv) Strong/very strong opioids
35542111000001100	Renocontin 10mg modified-release tablets	Oxycodone hydrochloride	10.000mg	Modified-release tablet	iv) Strong/very strong opioids
35542311000001100	Renocontin 15mg modified-release tablets	Oxycodone hydrochloride	15.000mg	Modified-release tablet	iv) Strong/very strong opioids
35542511000001100	Renocontin 20mg modified-release tablets	Oxycodone hydrochloride	20.000mg	Modified-release tablet	iv) Strong/very strong opioids
35542711000001100	Renocontin 30mg modified-release tablets	Oxycodone hydrochloride	30.000mg	Modified-release tablet	iv) Strong/very strong opioids
35542911000001100	Renocontin 40mg modified-release tablets	Oxycodone hydrochloride	40.000mg	Modified-release tablet	iv) Strong/very strong opioids
35541911000001100	Renocontin 5mg modified-release tablets	Oxycodone hydrochloride	5.000mg	Modified-release tablet	iv) Strong/very strong opioids
35543311000001100	Renocontin 60mg modified-release tablets	Oxycodone hydrochloride	60.000mg	Modified-release tablet	iv) Strong/very strong opioids
23658011000001100	Shortec 10mg capsules	Oxycodone hydrochloride	10.000mg	Capsule	iv) Strong/very strong opioids
34027811000001100	Shortec 10mg/ml concentrate oral solution	Oxycodone hydrochloride	10.000mg/1.000ml	Oral solution	iv) Strong/very strong opioids
23658211000001100	Shortec 20mg capsules	Oxycodone hydrochloride	20.000mg	Capsule	iv) Strong/very strong opioids
23657811000001100	Shortec 5mg capsules	Oxycodone hydrochloride	5.000mg	Capsule	iv) Strong/very strong opioids
34027611000001100	Shortec liquid 5mg/5ml oral solution	Oxycodone hydrochloride	1.000mg/1.000ml	Oral solution	iv) Strong/very strong opioids
32135311000001100	Zomestine 10mg modified-release tablets	Oxycodone hydrochloride	10.000mg	Modified-release tablet	iv) Strong/very strong opioids
32140211000001100	Zomestine 20mg modified-release tablets	Oxycodone hydrochloride	20.000mg	Modified-release tablet	iv) Strong/very strong opioids
32136711000001100	Zomestine 40mg modified-release tablets	Oxycodone hydrochloride	40.000mg	Modified-release tablet	iv) Strong/very strong opioids
32138511000001100	Zomestine 5mg modified-release tablets	Oxycodone hydrochloride	5.000mg	Modified-release tablet	iv) Strong/very strong opioids
32133511000001100	Zomestine 80mg modified-release tablets	Oxycodone hydrochloride	80.000mg	Modified-release tablet	iv) Strong/very strong opioids
33523811000001100	Tramadol 75mg / Paracetamol 650mg tablets	Paracetamol/ Tramadol hydrochloride	650.000mg + 75.000mg	Tablet	iv) Strong/very strong opioids
3792511000001100	Fortral 25mg tablets	Pentazocine hydrochloride	25.000mg	Tablet	iv) Strong/very strong opioids
322601004	Pentazocine 25mg tablets	Pentazocine hydrochloride	25.000mg	Tablet	iv) Strong/very strong opioids
322600003	Pentazocine 50mg capsules	Pentazocine hydrochloride	50.000mg	Capsule	iv) Strong/very strong opioids
4084011000001100	Fortral 50mg suppositories	Pentazocine lactate	50.000mg	Suppository	iv) Strong/very strong opioids
322604007	Pentazocine 50mg suppositories	Pentazocine lactate	50.000mg	Suppository	iv) Strong/very strong opioids
322612004	Pethidine 50mg tablets	Pethidine hydrochloride	50.000mg	Tablet	iv) Strong/very strong opioids
24120811000001100	Palexia 20mg/ml oral solution	Tapentadol hydrochloride	20.000mg/1.000ml	Oral solution	iv) Strong/very strong opioids
18662511000001100	Palexia 50mg tablets	Tapentadol hydrochloride	50.000mg	Tablet	iv) Strong/very strong opioids
18662911000001100	Palexia 75mg tablets	Tapentadol hydrochloride	75.000mg	Tablet	iv) Strong/very strong opioids
18664111000001100	Palexia SR 100mg tablets	Tapentadol hydrochloride	100.000mg	Modified-release tablet	iv) Strong/very strong opioids
18664411000001100	Palexia SR 150mg tablets	Tapentadol hydrochloride	150.000mg	Modified-release tablet	iv) Strong/very strong opioids
18664711000001100	Palexia SR 200mg tablets	Tapentadol hydrochloride	200.000mg	Modified-release tablet	iv) Strong/very strong opioids
18665211000001100	Palexia SR 250mg tablets	Tapentadol hydrochloride	250.000mg	Modified-release tablet	iv) Strong/very strong opioids
18663511000001100	Palexia SR 50mg tablets	Tapentadol hydrochloride	50.000mg	Modified-release tablet	iv) Strong/very strong opioids
18671811000001100	Tapentadol 100mg modified-release tablets	Tapentadol hydrochloride	100.000mg	Modified-release tablet	iv) Strong/very strong opioids
18671911000001100	Tapentadol 150mg modified-release tablets	Tapentadol hydrochloride	150.000mg	Modified-release tablet	iv) Strong/very strong opioids
18672011000001100	Tapentadol 200mg modified-release tablets	Tapentadol hydrochloride	200.000mg	Modified-release tablet	iv) Strong/very strong opioids
24408811000001100	Tapentadol 20mg/ml oral solution sugar free	Tapentadol hydrochloride	20.000mg/1.000ml	Oral solution	iv) Strong/very strong opioids
18672111000001100	Tapentadol 250mg modified-release tablets	Tapentadol hydrochloride	250.000mg	Modified-release tablet	iv) Strong/very strong opioids
18672211000001100	Tapentadol 50mg modified-release tablets	Tapentadol hydrochloride	50.000mg	Modified-release tablet	iv) Strong/very strong opioids
442472008	Tapentadol 50mg tablets	Tapentadol hydrochloride	50.000mg	Tablet	iv) Strong/very strong opioids
442341005	Tapentadol 75mg tablets	Tapentadol hydrochloride	75.000mg	Tablet	iv) Strong/very strong opioids
34733411000001100	Brimisol PR 100mg tablets	Tramadol hydrochloride	100.000mg	Modified-release tablet	iv) Strong/very strong opioids
216911000001105	Dromadol SR 100mg tablets	Tramadol hydrochloride	100.000mg	Modified-release tablet	iv) Strong/very strong opioids
919611000001108	Dromadol SR 150mg tablets	Tramadol hydrochloride	150.000mg	Modified-release tablet	iv) Strong/very strong opioids
278411000001105	Dromadol SR 200mg tablets	Tramadol hydrochloride	200.000mg	Modified-release tablet	iv) Strong/very strong opioids
424611000001103	Dromadol SR 75mg tablets	Tramadol hydrochloride	75.000mg	Modified-release tablet	iv) Strong/very strong opioids
847811000001101	Dromadol XL 150mg tablets	Tramadol hydrochloride	150.000mg	Modified-release tablet	iv) Strong/very strong opioids
109211000001105	Dromadol XL 200mg tablets	Tramadol hydrochloride	200.000mg	Modified-release tablet	iv) Strong/very strong opioids
17411000001109	Dromadol XL 300mg tablets	Tramadol hydrochloride	300.000mg	Modified-release tablet	iv) Strong/very strong opioids
805511000001101	Dromadol XL 400mg tablets	Tramadol hydrochloride	400.000mg	Modified-release tablet	iv) Strong/very strong opioids
21964211000001100	Invodol SR 100mg tablets	Tramadol hydrochloride	100.000mg	Modified-release tablet	iv) Strong/very strong opioids
21964411000001100	Invodol SR 150mg tablets	Tramadol hydrochloride	150.000mg	Modified-release tablet	iv) Strong/very strong opioids
21964611000001100	Invodol SR 200mg tablets	Tramadol hydrochloride	200.000mg	Modified-release tablet	iv) Strong/very strong opioids
9100811000001100	Larapam SR 100mg tablets	Tramadol hydrochloride	100.000mg	Modified-release tablet	iv) Strong/very strong opioids
9101011000001100	Larapam SR 150mg tablets	Tramadol hydrochloride	150.000mg	Modified-release tablet	iv) Strong/very strong opioids
9101211000001100	Larapam SR 200mg tablets	Tramadol hydrochloride	200.000mg	Modified-release tablet	iv) Strong/very strong opioids
10228111000001100	Mabron 100mg modified-release tablets	Tramadol hydrochloride	100.000mg	Modified-release tablet	iv) Strong/very strong opioids
10228311000001100	Mabron 150mg modified-release tablets	Tramadol hydrochloride	150.000mg	Modified-release tablet	iv) Strong/very strong opioids
10228511000001100	Mabron 200mg modified-release tablets	Tramadol hydrochloride	200.000mg	Modified-release tablet	iv) Strong/very strong opioids
24636911000001100	Maneo 100mg modified-release tablets	Tramadol hydrochloride	100.000mg	Modified-release tablet	iv) Strong/very strong opioids
24637211000001100	Maneo 150mg modified-release tablets	Tramadol hydrochloride	150.000mg	Modified-release tablet	iv) Strong/very strong opioids
24637511000001100	Maneo 200mg modified-release tablets	Tramadol hydrochloride	200.000mg	Modified-release tablet	iv) Strong/very strong opioids
19624811000001100	Marol 100mg modified-release tablets	Tramadol hydrochloride	100.000mg	Modified-release tablet	iv) Strong/very strong opioids
19624611000001100	Marol 150mg modified-release tablets	Tramadol hydrochloride	150.000mg	Modified-release tablet	iv) Strong/very strong opioids
19624411000001100	Marol 200mg modified-release tablets	Tramadol hydrochloride	200.000mg	Modified-release tablet	iv) Strong/very strong opioids
14977211000001100	Maxitram SR 100mg capsules	Tramadol hydrochloride	100.000mg	Modified-release capsule	iv) Strong/very strong opioids
14977011000001100	Maxitram SR 150mg capsules	Tramadol hydrochloride	150.000mg	Modified-release capsule	iv) Strong/very strong opioids
14976811000001100	Maxitram SR 200mg capsules	Tramadol hydrochloride	200.000mg	Modified-release capsule	iv) Strong/very strong opioids
14977411000001100	Maxitram SR 50mg capsules	Tramadol hydrochloride	50.000mg	Modified-release capsule	iv) Strong/very strong opioids
12948411000001100	Nobligan retard 100mg tablets	Tramadol hydrochloride	100.000mg	Modified-release tablet	iv) Strong/very strong opioids
14983211000001100	Oldaram 100mg modified-release tablets	Tramadol hydrochloride	100.000mg	Modified-release tablet	iv) Strong/very strong opioids
14983411000001100	Oldaram 150mg modified-release tablets	Tramadol hydrochloride	150.000mg	Modified-release tablet	iv) Strong/very strong opioids
14983611000001100	Oldaram 200mg modified-release tablets	Tramadol hydrochloride	200.000mg	Modified-release tablet	iv) Strong/very strong opioids
21692911000001100	Tilodol SR 100mg tablets	Tramadol hydrochloride	100.000mg	Modified-release tablet	iv) Strong/very strong opioids
21694511000001100	Tilodol SR 150mg tablets	Tramadol hydrochloride	150.000mg	Modified-release tablet	iv) Strong/very strong opioids
21695111000001100	Tilodol SR 200mg tablets	Tramadol hydrochloride	200.000mg	Modified-release tablet	iv) Strong/very strong opioids
11054611000001100	Tradorec XL 100mg tablets	Tramadol hydrochloride	100.000mg	Modified-release tablet	iv) Strong/very strong opioids
11054811000001100	Tradorec XL 200mg tablets	Tramadol hydrochloride	200.000mg	Modified-release tablet	iv) Strong/very strong opioids
11055011000001100	Tradorec XL 300mg tablets	Tramadol hydrochloride	300.000mg	Modified-release tablet	iv) Strong/very strong opioids
322646003	Tramadol 100mg effervescent powder sachets sugar free	Tramadol hydrochloride	100.000mg	Effervescent powder	iv) Strong/very strong opioids
35920211000001100	Tramadol 100mg modified-release capsules	Tramadol hydrochloride	100.000mg	Modified-release capsule	iv) Strong/very strong opioids
35920311000001100	Tramadol 100mg modified-release tablets	Tramadol hydrochloride	100.000mg	Modified-release tablet	iv) Strong/very strong opioids
19200411000001100	Tramadol 100mg/ml oral drops	Tramadol hydrochloride	100.000mg/1.000ml	Oral drops	iv) Strong/very strong opioids
35920511000001100	Tramadol 150mg modified-release capsules	Tramadol hydrochloride	150.000mg	Modified-release capsule	iv) Strong/very strong opioids
35920611000001100	Tramadol 150mg modified-release tablets	Tramadol hydrochloride	150.000mg	Modified-release tablet	iv) Strong/very strong opioids
35920711000001100	Tramadol 200mg modified-release capsules	Tramadol hydrochloride	200.000mg	Modified-release capsule	iv) Strong/very strong opioids
35920811000001100	Tramadol 200mg modified-release tablets	Tramadol hydrochloride	200.000mg	Modified-release tablet	iv) Strong/very strong opioids
35920911000001100	Tramadol 300mg modified-release tablets	Tramadol hydrochloride	300.000mg	Modified-release tablet	iv) Strong/very strong opioids
35921011000001100	Tramadol 400mg modified-release tablets	Tramadol hydrochloride	400.000mg	Modified-release tablet	iv) Strong/very strong opioids
322623000	Tramadol 50mg capsules	Tramadol hydrochloride	50.000mg	Capsule	iv) Strong/very strong opioids
322645004	Tramadol 50mg effervescent powder sachets sugar free	Tramadol hydrochloride	50.000mg	Effervescent powder	iv) Strong/very strong opioids
35940111000001100	Tramadol 50mg modified-release capsules	Tramadol hydrochloride	50.000mg	Modified-release capsule	iv) Strong/very strong opioids
12037411000001100	Tramadol 50mg modified-release tablets	Tramadol hydrochloride	50.000mg	Modified-release tablet	iv) Strong/very strong opioids
5212811000001100	Tramadol 50mg orodispersible tablets sugar free	Tramadol hydrochloride	50.000mg	Orodispersible tablet	iv) Strong/very strong opioids
322633008	Tramadol 50mg soluble tablets sugar free	Tramadol hydrochloride	50.000mg	Soluble tablet	iv) Strong/very strong opioids
35921211000001100	Tramadol 75mg modified-release tablets	Tramadol hydrochloride	75.000mg	Modified-release tablet	iv) Strong/very strong opioids
451511000001100	Tramake 50mg capsules	Tramadol hydrochloride	50.000mg	Capsule	iv) Strong/very strong opioids
3250111000001100	Tramake Insts 100mg sachets	Tramadol hydrochloride	100.000mg	Effervescent powder	iv) Strong/very strong opioids
3242911000001100	Tramake Insts 50mg sachets	Tramadol hydrochloride	50.000mg	Effervescent powder	iv) Strong/very strong opioids
11592311000001100	Tramquel SR 100mg capsules	Tramadol hydrochloride	100.000mg	Modified-release capsule	iv) Strong/very strong opioids
11592511000001100	Tramquel SR 150mg capsules	Tramadol hydrochloride	150.000mg	Modified-release capsule	iv) Strong/very strong opioids
11592711000001100	Tramquel SR 200mg capsules	Tramadol hydrochloride	200.000mg	Modified-release capsule	iv) Strong/very strong opioids
11592111000001100	Tramquel SR 50mg capsules	Tramadol hydrochloride	50.000mg	Modified-release capsule	iv) Strong/very strong opioids
12790311000001100	Tramulief SR 100mg tablets	Tramadol hydrochloride	100.000mg	Modified-release tablet	iv) Strong/very strong opioids
12790511000001100	Tramulief SR 150mg tablets	Tramadol hydrochloride	150.000mg	Modified-release tablet	iv) Strong/very strong opioids
12790811000001100	Tramulief SR 200mg tablets	Tramadol hydrochloride	200.000mg	Modified-release tablet	iv) Strong/very strong opioids
9532211000001100	Zamadol 24hr 150mg modified-release tablets	Tramadol hydrochloride	150.000mg	Modified-release tablet	iv) Strong/very strong opioids
9532611000001100	Zamadol 24hr 200mg modified-release tablets	Tramadol hydrochloride	200.000mg	Modified-release tablet	iv) Strong/very strong opioids
9532911000001100	Zamadol 24hr 300mg modified-release tablets	Tramadol hydrochloride	300.000mg	Modified-release tablet	iv) Strong/very strong opioids
9533211000001100	Zamadol 24hr 400mg modified-release tablets	Tramadol hydrochloride	400.000mg	Modified-release tablet	iv) Strong/very strong opioids
400911000001108	Zamadol 50mg capsules	Tramadol hydrochloride	50.000mg	Capsule	iv) Strong/very strong opioids
5197011000001100	Zamadol Melt 50mg tablets	Tramadol hydrochloride	50.000mg	Orodispersible tablet	iv) Strong/very strong opioids
331011000001101	Zamadol SR 100mg capsules	Tramadol hydrochloride	100.000mg	Modified-release capsule	iv) Strong/very strong opioids
711511000001103	Zamadol SR 150mg capsules	Tramadol hydrochloride	150.000mg	Modified-release capsule	iv) Strong/very strong opioids
9411000001102	Zamadol SR 200mg capsules	Tramadol hydrochloride	200.000mg	Modified-release capsule	iv) Strong/very strong opioids
21011000001101	Zamadol SR 50mg capsules	Tramadol hydrochloride	50.000mg	Modified-release capsule	iv) Strong/very strong opioids
12869811000001100	Zeridame SR 100mg tablets	Tramadol hydrochloride	100.000mg	Modified-release tablet	iv) Strong/very strong opioids
12871211000001100	Zeridame SR 150mg tablets	Tramadol hydrochloride	150.000mg	Modified-release tablet	iv) Strong/very strong opioids
12871611000001100	Zeridame SR 200mg tablets	Tramadol hydrochloride	200.000mg	Modified-release tablet	iv) Strong/very strong opioids
203811000001106	Zydol 50mg capsules	Tramadol hydrochloride	50.000mg	Capsule	iv) Strong/very strong opioids
314411000001101	Zydol 50mg soluble tablets	Tramadol hydrochloride	50.000mg	Soluble tablet	iv) Strong/very strong opioids
306311000001100	Zydol SR 100mg tablets	Tramadol hydrochloride	100.000mg	Modified-release tablet	iv) Strong/very strong opioids
362111000001102	Zydol SR 150mg tablets	Tramadol hydrochloride	150.000mg	Modified-release tablet	iv) Strong/very strong opioids
315611000001102	Zydol SR 200mg tablets	Tramadol hydrochloride	200.000mg	Modified-release tablet	iv) Strong/very strong opioids
11985311000001100	Zydol SR 50mg tablets	Tramadol hydrochloride	50.000mg	Modified-release tablet	iv) Strong/very strong opioids
139611000001100	Zydol XL 150mg tablets	Tramadol hydrochloride	150.000mg	Modified-release tablet	iv) Strong/very strong opioids
142111000001100	Zydol XL 200mg tablets	Tramadol hydrochloride	200.000mg	Modified-release tablet	iv) Strong/very strong opioids
929211000001103	Zydol XL 300mg tablets	Tramadol hydrochloride	300.000mg	Modified-release tablet	iv) Strong/very strong opioids
461411000001108	Zydol XL 400mg tablets	Tramadol hydrochloride	400.000mg	Modified-release tablet	iv) Strong/very strong opioids
34535811000001100	Zytram SR 100mg tablets	Tramadol hydrochloride	100.000mg	Modified-release tablet	iv) Strong/very strong opioids
34534911000001100	Zytram SR 150mg tablets	Tramadol hydrochloride	150.000mg	Modified-release tablet	iv) Strong/very strong opioids
34536311000001100	Zytram SR 200mg tablets	Tramadol hydrochloride	200.000mg	Modified-release tablet	iv) Strong/very strong opioids
34535311000001100	Zytram SR 75mg tablets	Tramadol hydrochloride	75.000mg	Modified-release tablet	iv) Strong/very strong opioids
